# Supplementary material for: Genetic Basis of Fiber Improvement and Decreased Stress Tolerance in Cultivated Versus Semi-Domesticated Upland Cotton
Source: Front Plant Sci. 2019 Nov 29;10:1572. doi: 10.3389/fpls.2019.01572 (PMC6895062; doi:10.3389/fpls.2019.01572)
Supplement: Supplementary file 1 [file DataSheet_1.zip]

Archive with 2 entries (2 files):
- Supplemental_information_figures.docx
- Supplemental_information_tables .xlsx
