# Supplementary material for: Genetic Basis of Fiber Improvement and Decreased Stress Tolerance in Cultivated Versus Semi-Domesticated Upland Cotton
Source: Front Plant Sci. 2019 Nov 29;10:1572. doi: 10.3389/fpls.2019.01572 (PMC6895062; doi:10.3389/fpls.2019.01572)
Supplement: Supplementary file 1 [file DataSheet_1.zip › Supplemental_information_tables .xlsx]

## Sheet: Table S1
Table S1 Information on 416 cotton accessions used in this study.
NO.	Name	Species	Type	SNP call frequency
1	5026	G. hirsutum	Cultivar	0.997477
2	60182	G. hirsutum	Cultivar	0.999469
3	114809zhong119	G. hirsutum	Cultivar	0.937188
4	D1525	G. hirsutum	Cultivar	0.998689
5	HS427-10	G. hirsutum	Cultivar	0.999618
6	PD6992	G. hirsutum	Cultivar	0.999336
7	Ejing55173（7-40）	G. hirsutum	Cultivar	0.995452
8	Ji91-93	G. hirsutum	Cultivar	0.999087
9	JiA-7-8C33	G. hirsutum	Cultivar	0.999568
10	Jimian24	G. hirsutum	Cultivar	0.999718
11	Litai8	G. hirsutum	Cultivar	0.999934
12	lumian21	G. hirsutum	Cultivar	0.999751
13	lumian22	G. hirsutum	Cultivar	0.971781
14	lumian24	G. hirsutum	Cultivar	0.997942
15	lumian28	G. hirsutum	Cultivar	0.999867
16	lumian37	G. hirsutum	Cultivar	0.999834
17	lumian69	G. hirsutum	Cultivar	0.98858
18	lumianyan22	G. hirsutum	Cultivar	0.99922
19	lumianyan28	G. hirsutum	Cultivar	0.999867
20	xuzhou261	G. hirsutum	Cultivar	0.994788
21	W0	G. hirsutum	Cultivar	0.999602
22	7235	G. hirsutum	Cultivar	0.991484
23	Xuzhou-142 linted-fuzzless	G. hirsutum	Cultivar	0.993593
24	G. hirsutum acc. TM-1	G. hirsutum	Cultivar	0.999685
25	ChuanR128	G. hirsutum	Cultivar	0.999004
26	I4005	G. hirsutum	Cultivar	0.99907
27	Jing55168	G. hirsutum	Cultivar	0.999751
28	Su6036	G. hirsutum	Cultivar	0.994904
29	Su6108	G. hirsutum	Cultivar	0.999037
30	Su7036	G. hirsutum	Cultivar	0.964909
31	SuBR6109	G. hirsutum	Cultivar	0.998008
32	Yan1074	G. hirsutum	Cultivar	0.999867
33	Yan1076	G. hirsutum	Cultivar	0.97452
34	Yan1113	G. hirsutum	Cultivar	0.982089
35	Yan1119	G. hirsutum	Cultivar	0.99912
36	52-128	G. hirsutum	Cultivar	0.915409
37	Yishuhong	G. hirsutum	Cultivar	0.985774
38	Dongting1	G. hirsutum	Cultivar	0.99844
39	Emian4	G. hirsutum	Cultivar	0.999568
40	Nantong5	G. hirsutum	Cultivar	0.999834
41	Emian6	G. hirsutum	Cultivar	0.999436
42	Emian7	G. hirsutum	Cultivar	0.999452
43	Emian9	G. hirsutum	Cultivar	0.999651
44	Simian1	G. hirsutum	Cultivar	0.999801
45	Humian204	G. hirsutum	Cultivar	0.999768
46	Wanmian3	G. hirsutum	Cultivar	0.99907
47	Siyang331	G. hirsutum	Cultivar	0.999369
48	Xiangmian10	G. hirsutum	Cultivar	0.996498
49	Emian12	G. hirsutum	Cultivar	0.907857
50	Simian2	G. hirsutum	Cultivar	0.99185
51	Xiang4108	G. hirsutum	Cultivar	0.998788
52	Eguangmian	G. hirsutum	Cultivar	0.999087
53	Sumian2	G. hirsutum	Cultivar	0.999701
54	Wanmian73-10	G. hirsutum	Cultivar	0.99917
55	Xiangmian11	G. hirsutum	Cultivar	0.998124
56	Yanmian1	G. hirsutum	Cultivar	0.999635
57	Xiangmian12	G. hirsutum	Cultivar	0.999668
58	Xiangmian13	G. hirsutum	Cultivar	0.999751
59	Ejing92	G. hirsutum	Cultivar	0.998888
60	Emian13	G. hirsutum	Cultivar	0.999402
61	Emian14	G. hirsutum	Cultivar	0.999635
62	Esha28	G. hirsutum	Cultivar	0.998124
63	Sumian3	G. hirsutum	Cultivar	0.999485
64	Xuzhou514	G. hirsutum	Cultivar	0.999834
65	Yanmian48	G. hirsutum	Cultivar	0.999319
66	Ganmian8	G. hirsutum	Cultivar	0.999701
67	Chuanmian56	G. hirsutum	Cultivar	0.999801
68	Ejing1	G. hirsutum	Cultivar	0.999485
69	Emian17	G. hirsutum	Cultivar	0.998772
70	Hua101	G. hirsutum	Cultivar	0.999867
71	Sumian4	G. hirsutum	Cultivar	0.998489
72	Ekangmian2	G. hirsutum	Cultivar	0.999635
73	Emian18	G. hirsutum	Cultivar	0.999519
74	Simian3	G. hirsutum	Cultivar	0.999834
75	Sumian5	G. hirsutum	Cultivar	0.99907
76	Emian20	G. hirsutum	Cultivar	0.998207
77	Sumian7	G. hirsutum	Cultivar	0.998058
78	Xiangmian16	G. hirsutum	Cultivar	0.999452
79	Chuanmian30	G. hirsutum	Cultivar	0.999568
80	Ekangmian3	G. hirsutum	Cultivar	0.996498
81	Sumian8	G. hirsutum	Cultivar	0.999253
82	Sumian9	G. hirsutum	Cultivar	0.998921
83	Emian21	G. hirsutum	Cultivar	0.999701
84	Sumian11	G. hirsutum	Cultivar	0.999618
85	Sumian12	G. hirsutum	Cultivar	0.999668
86	Zhemian11	G. hirsutum	Cultivar	0.999602
87	Ekangmian8	G. hirsutum	Cultivar	0.999353
88	Chuanmian239	G. hirsutum	Cultivar	0.999286
89	Ekangmian10	G. hirsutum	Cultivar	0.999618
90	Ekangmian9	G. hirsutum	Cultivar	0.999552
91	Sumian15	G. hirsutum	Cultivar	0.999701
92	Chuanmian45	G. hirsutum	Cultivar	0.999817
93	Shumian1	G. hirsutum	Cultivar	0.999851
94	Wanmian17	G. hirsutum	Cultivar	0.999187
95	Huakangmian1	G. hirsutum	Cultivar	0.989011
96	Sumian20	G. hirsutum	Cultivar	0.999535
97	Sumian22	G. hirsutum	Cultivar	0.998921
98	Yumian1-1	G. hirsutum	Cultivar	0.986056
99	Emian23	G. hirsutum	Cultivar	0.999402
100	Lu668-4	G. hirsutum	Cultivar	0.999469
101	Handan173	G. hirsutum	Cultivar	0.999668
102	J02-508	G. hirsutum	Cultivar	0.999685
103	Jifeng111	G. hirsutum	Cultivar	0.983583
104	Lu458	G. hirsutum	Cultivar	0.999519
105	Lukenmian33	G. hirsutum	Cultivar	0.991816
106	W-1	G. hirsutum	Cultivar	0.997643
107	W-2	G. hirsutum	Cultivar	0.998157
108	W-3	G. hirsutum	Cultivar	0.999734
109	W-4	G. hirsutum	Cultivar	0.999419
110	W-5	G. hirsutum	Cultivar	0.999801
111	W-6	G. hirsutum	Cultivar	0.998987
112	W-7	G. hirsutum	Cultivar	0.999469
113	W-8	G. hirsutum	Cultivar	0.999817
114	ZhongArc-308	G. hirsutum	Cultivar	0.999685
115	ZhongR014121	G. hirsutum	Cultivar	0.999303
116	ZhongR773-72	G. hirsutum	Cultivar	0.997244
117	Zhongsu410408	G. hirsutum	Cultivar	0.941138
118	Zhongzhimian8	G. hirsutum	Cultivar	0.999834
119	Zhongzi4480	G. hirsutum	Cultivar	0.999519
120	Jingsimian	G. hirsutum	Cultivar	0.999618
121	Xuzhou209	G. hirsutum	Cultivar	0.998622
122	Shiduan5	G. hirsutum	Cultivar	0.999651
123	Zhongmiansuo3	G. hirsutum	Cultivar	0.996614
124	Shan401	G. hirsutum	Cultivar	0.999618
125	Henan69	G. hirsutum	Cultivar	0.999685
126	Jihan3号	G. hirsutum	Cultivar	0.999369
127	Keyi2	G. hirsutum	Cultivar	0.999917
128	Zhongmiansuo5	G. hirsutum	Cultivar	0.999801
129	Xuzhou58	G. hirsutum	Cultivar	0.99912
130	Xuzhou142	G. hirsutum	Cultivar	0.999419
131	Zhongmiansuo9	G. hirsutum	Cultivar	0.999917
132	Shanmian5	G. hirsutum	Cultivar	0.999867
133	86-1	G. hirsutum	Cultivar	0.999851
134	Shanmian6	G. hirsutum	Cultivar	0.999552
135	Shan1155	G. hirsutum	Cultivar	0.999884
136	Lumian1	G. hirsutum	Cultivar	0.999834
137	Zhongzhimian86-4	G. hirsutum	Cultivar	0.999602
138	Yumian1	G. hirsutum	Cultivar	0.999535
139	Jimian7	G. hirsutum	Cultivar	0.999552
140	Jimian8	G. hirsutum	Cultivar	0.999635
141	Lumian2	G. hirsutum	Cultivar	0.999618
142	Zhongmiansuo12xuanxi	G. hirsutum	Cultivar	0.999884
143	Jimian10	G. hirsutum	Cultivar	0.999701
144	Lumian6	G. hirsutum	Cultivar	0.999834
145	Jimian11	G. hirsutum	Cultivar	0.999635
146	Jimian12	G. hirsutum	Cultivar	0.999751
147	Jimian15	G. hirsutum	Cultivar	0.939644
148	Yumian5	G. hirsutum	Cultivar	0.999784
149	Zhongmiansuo12	G. hirsutum	Cultivar	0.99839
150	Lumian10	G. hirsutum	Cultivar	0.999685
151	Lumian9	G. hirsutum	Cultivar	0.999552
152	Zhongmiansuo16	G. hirsutum	Cultivar	0.999768
153	Zhongmiansuo17	G. hirsutum	Cultivar	0.99751
154	Lumian11	G. hirsutum	Cultivar	0.999734
155	Zhongmiansuo19	G. hirsutum	Cultivar	0.994257
156	Jinmian12	G. hirsutum	Cultivar	0.999784
157	Jinmian13	G. hirsutum	Cultivar	0.999485
158	Yumian8	G. hirsutum	Cultivar	0.998008
159	Yumian11	G. hirsutum	Cultivar	0.997908
160	Yumian9	G. hirsutum	Cultivar	0.999618
161	Jinmian19	G. hirsutum	Cultivar	0.999817
162	Zhongmiansuo23	G. hirsutum	Cultivar	0.993725
163	Zhongmiansuo25	G. hirsutum	Cultivar	0.933967
164	Jimian20	G. hirsutum	Cultivar	0.997543
165	Jinmian21	G. hirsutum	Cultivar	0.998157
166	Yumian15	G. hirsutum	Cultivar	0.999568
167	Yumian17	G. hirsutum	Cultivar	0.999701
168	Zhongmiansuo24	G. hirsutum	Cultivar	0.996879
169	Jimian27	G. hirsutum	Cultivar	0.999685
170	Jinmian25	G. hirsutum	Cultivar	0.998772
171	Shiyuan321	G. hirsutum	Cultivar	0.997278
172	Yumian18	G. hirsutum	Cultivar	0.998838
173	Zhongmiansuo27	G. hirsutum	Cultivar	0.999635
174	Zhongmiansuo30	G. hirsutum	Cultivar	0.999651
175	Jiaxing1	G. hirsutum	Cultivar	0.999817
176	Jinmian28	G. hirsutum	Cultivar	0.999718
177	Yumian19	G. hirsutum	Cultivar	0.997842
178	Yumian20	G. hirsutum	Cultivar	0.999037
179	Zhongmiansuo35	G. hirsutum	Cultivar	0.997095
180	Jinmian29	G. hirsutum	Cultivar	0.999884
181	Handan333	G. hirsutum	Cultivar	0.999768
182	sGK321	G. hirsutum	Cultivar	0.99917
183	Shannongfengkangmian6	G. hirsutum	Cultivar	0.999651
184	Yu668	G. hirsutum	Cultivar	0.999867
185	Han685	G. hirsutum	Cultivar	0.999817
186	Handan109	G. hirsutum	Cultivar	0.999203
187	Ji122	G. hirsutum	Cultivar	0.999568
188	Yumian112	G. hirsutum	Cultivar	0.99927
189	Yuzao73	G. hirsutum	Cultivar	0.999436
190	Zhongmiansuo40	G. hirsutum	Cultivar	0.997709
191	Zhongmiansuo41	G. hirsutum	Cultivar	0.999436
192	Lumianyan17	G. hirsutum	Cultivar	0.999917
193	Hanmian103	G. hirsutum	Cultivar	0.999884
194	Ji151	G. hirsutum	Cultivar	0.999851
195	Ji1516	G. hirsutum	Cultivar	0.999867
196	Jimian616	G. hirsutum	Cultivar	0.999203
197	Jinmian36	G. hirsutum	Cultivar	0.999834
198	Zhongmiansuo45	G. hirsutum	Cultivar	0.999618
199	Guoxinmian3	G. hirsutum	Cultivar	0.999635
200	Lumianyan22	G. hirsutum	Cultivar	0.9999
201	Baimian1	G. hirsutum	Cultivar	0.999236
202	Han4849	G. hirsutum	Cultivar	0.999651
203	Jinmian38	G. hirsutum	Cultivar	0.999934
204	Lumianyan21	G. hirsutum	Cultivar	0.999784
205	Xinkang4	G. hirsutum	Cultivar	0.999253
206	Zhongmiansuo44	G. hirsutum	Cultivar	0.995136
207	Zhongmiansuo49	G. hirsutum	Cultivar	0.999485
208	Baimian2	G. hirsutum	Cultivar	0.999436
209	GK99-1xuanxi	G. hirsutum	Cultivar	0.999386
210	Guoxinmian11	G. hirsutum	Cultivar	0.995468
211	Han5158	G. hirsutum	Cultivar	0.999602
212	Han7860	G. hirsutum	Cultivar	0.999369
213	Handan885	G. hirsutum	Cultivar	0.999801
214	Hanmian802	G. hirsutum	Cultivar	0.999884
215	Jifeng106	G. hirsutum	Cultivar	0.999419
216	Jimian228	G. hirsutum	Cultivar	0.999236
217	Jimian958	G. hirsutum	Cultivar	0.999817
218	Lumianyan16	G. hirsutum	Cultivar	0.999568
219	Lumianyan18	G. hirsutum	Cultivar	0.999834
220	Yinshan4	G. hirsutum	Cultivar	0.9999
221	Zhongmiansuo43	G. hirsutum	Cultivar	0.994406
222	Zhongmiansuo50	G. hirsutum	Cultivar	0.999685
223	Zhongzhimian2	G. hirsutum	Cultivar	0.996016
224	Lumianyan28	G. hirsutum	Cultivar	0.9999
225	Lumianyan27	G. hirsutum	Cultivar	0.999817
226	Lumianyan29	G. hirsutum	Cultivar	0.999834
227	sGK791	G. hirsutum	Cultivar	0.999369
228	Xinqiu1	G. hirsutum	Cultivar	0.999568
229	Yinshan6	G. hirsutum	Cultivar	0.934017
230	Zhengnongmian4	G. hirsutum	Cultivar	0.999718
231	Zhongzhimian3	G. hirsutum	Cultivar	0.999236
232	sGK958	G. hirsutum	Cultivar	0.999087
233	Yinrui361	G. hirsutum	Cultivar	0.999303
234	Aomian618	G. hirsutum	Cultivar	0.999817
235	Chuangyoumian9	G. hirsutum	Cultivar	0.999801
236	Fumian289	G. hirsutum	Cultivar	0.999851
237	Guanmian4	G. hirsutum	Cultivar	0.999784
238	Hanmian559	G. hirsutum	Cultivar	0.999801
239	Ji3927	G. hirsutum	Cultivar	0.9999
240	Jimian169	G. hirsutum	Cultivar	0.997078
241	Lumianyan32	G. hirsutum	Cultivar	0.999801
242	Shengmian1	G. hirsutum	Cultivar	0.999834
243	Xinzhi5	G. hirsutum	Cultivar	0.997859
244	Yinshan7	G. hirsutum	Cultivar	0.993659
245	Guoxinmian9	G. hirsutum	Cultivar	0.999535
246	Jinke178	G. hirsutum	Cultivar	0.999784
247	Kelin9828	G. hirsutum	Cultivar	0.983733
248	Lumianyan36	G. hirsutum	Cultivar	0.999784
249	Lumianyan37	G. hirsutum	Cultivar	0.999734
250	Renhe39	G. hirsutum	Cultivar	0.999851
251	Xinqiu4	G. hirsutum	Cultivar	0.999685
252	Delinong5	G. hirsutum	Cultivar	0.999701
253	Huamian5	G. hirsutum	Cultivar	0.996879
254	Jinkemian9	G. hirsutum	Cultivar	0.999751
255	Jinxiumian1	G. hirsutum	Cultivar	0.999535
256	K638	G. hirsutum	Cultivar	0.999618
257	Kekangmian2	G. hirsutum	Cultivar	0.998954
258	Liumian2	G. hirsutum	Cultivar	0.999884
259	Shannongmian8	G. hirsutum	Cultivar	0.999867
260	Xinmumian5	G. hirsutum	Cultivar	0.995286
261	Yinshan8	G. hirsutum	Cultivar	0.999718
262	Yinxingmian4	G. hirsutum	Cultivar	0.999452
263	Zhengmian18	G. hirsutum	Cultivar	0.999784
264	Zhongmiansuo79	G. hirsutum	Cultivar	0.999834
265	Baimian5	G. hirsutum	Cultivar	0.997444
266	Junmian1	G. hirsutum	Cultivar	0.999353
267	Xinluzao3	G. hirsutum	Cultivar	0.999303
268	Xinluzhong2	G. hirsutum	Cultivar	0.999701
269	Xinluzao1	G. hirsutum	Cultivar	0.999585
270	Xinluzao5	G. hirsutum	Cultivar	0.999037
271	Xinluzao7	G. hirsutum	Cultivar	0.999253
272	Xinluzao8	G. hirsutum	Cultivar	0.999734
273	Xinluzao9	G. hirsutum	Cultivar	0.997195
274	Xinluzhong8	G. hirsutum	Cultivar	0.999402
275	Xinluzao12	G. hirsutum	Cultivar	0.999203
276	Xinluzao13	G. hirsutum	Cultivar	0.99912
277	Xinluzhong21	G. hirsutum	Cultivar	0.997776
278	Xinluzao20	G. hirsutum	Cultivar	0.998788
279	Xinluzao22	G. hirsutum	Cultivar	0.999436
280	Xinluzao26	G. hirsutum	Cultivar	0.999402
281	Xinluzao28	G. hirsutum	Cultivar	0.999718
282	Xinluzao30	G. hirsutum	Cultivar	0.999602
283	Xinluzao32	G. hirsutum	Cultivar	0.99927
284	Xinluhzhong26	G. hirsutum	Cultivar	0.999851
285	Xinluzhong33	G. hirsutum	Cultivar	0.9959
286	Xinluzhong35	G. hirsutum	Cultivar	0.996033
287	Xinluzhong44	G. hirsutum	Cultivar	0.998589
288	Guannong1	G. hirsutum	Cultivar	0.986123
289	Jinyu5	G. hirsutum	Cultivar	0.99673
290	Chaoyangmian1	G. hirsutum	Cultivar	0.997576
291	Jinmian1	G. hirsutum	Cultivar	0.998821
292	Liaomian1	G. hirsutum	Cultivar	0.999635
293	Liaomian3	G. hirsutum	Cultivar	0.999768
294	Liaomian4	G. hirsutum	Cultivar	0.999519
295	Heishanmian1	G. hirsutum	Cultivar	0.999369
296	Liaomian6	G. hirsutum	Cultivar	0.99917
297	Liaomian9	G. hirsutum	Cultivar	0.999934
298	Liaomian13	G. hirsutum	Cultivar	0.92439
299	Jinmian6	G. hirsutum	Cultivar	0.99839
300	Liaomian14	G. hirsutum	Cultivar	0.999651
301	Liaomian16	G. hirsutum	Cultivar	0.99746
302	Liaomian17	G. hirsutum	Cultivar	0.999502
303	Liaomian19	G. hirsutum	Cultivar	0.999104
304	DP99B	G. hirsutum	Cultivar	0.999519
305	MSCO-12	G. hirsutum	Cultivar	0.999552
306	NC20B	G. hirsutum	Cultivar	0.999419
307	PD695	G. hirsutum	Cultivar	0.959829
308	PD875	G. hirsutum	Cultivar	0.992397
309	Hai7124	G. barbadense	Cultivar	0.966768
310	Junhai1	G. barbadense	Cultivar	0.970685
311	Nongda28	G. barbadense	Cultivar	0.967946
312	Nongda32	G. barbadense	Cultivar	0.967863
313	Nongke48	G. barbadense	Cultivar	0.971333
314	Nongke58	G. barbadense	Cultivar	0.969108
315	Xinhai21	G. barbadense	Cultivar	0.970221
316	Xinhai26	G. barbadense	Cultivar	0.972013
317	Xinhai42	G. barbadense	Cultivar	0.970768
318	Giza67	G. barbadense	Cultivar	0.970204
319	Giza76	G. barbadense	Cultivar	0.970851
320	SulianK102	G. barbadense	Cultivar	0.971183
321	Pima1	G. barbadense	Cultivar	0.971482
322	Egypt2	G. barbadense	Cultivar	0.968411
323	Egypt3-4	G. barbadense	Cultivar	0.968395
324	Egypt3-2	G. barbadense	Cultivar	0.969474
325	ACALA4381	G. hirsutum	Primitive landraces	0.999004
326	King	G. hirsutum	Primitive landraces	0.999701
327	Foster6	G. hirsutum	Primitive landraces	0.998987
328	Stoneville2B	G. hirsutum	Primitive landraces	0.998788
329	DPL15	G. hirsutum	Primitive landraces	0.999685
330	DPL16	G. hirsutum	Primitive landraces	0.999519
331	Acala15-17	G. hirsutum	Primitive landraces	0.983965
332	AcalaC1	G. hirsutum	Primitive landraces	0.995369
333	Stoneville5	G. hirsutum	Primitive landraces	0.985193
334	DPL14A	G. hirsutum	Primitive landraces	0.985907
335	Uganda3	G. hirsutum	Primitive landraces	0.98775
336	Foster6	G. hirsutum	Primitive landraces	0.991767
337	Big boll Foster	G. hirsutum	Primitive landraces	0.992945
338	Delfos6102	G. hirsutum	Primitive landraces	0.991186
339	Delfos6169	G. hirsutum	Primitive landraces	0.83057
340	Dixie King	G. hirsutum	Primitive landraces	0.992978
341	King	G. hirsutum	Primitive landraces	0.97784
342	DPL14A	G. hirsutum	Primitive landraces	0.988779
343	DPL25	G. hirsutum	Primitive landraces	0.990538
344	Coker	G. hirsutum	Primitive landraces	0.986438
345	Coker 312	G. hirsutum	Primitive landraces	0.981243
346	Empire	G. hirsutum	Primitive landraces	0.990157
347	Empire RV	G. hirsutum	Primitive landraces	0.972395
348	Uganda3	G. hirsutum	Primitive landraces	0.986604
349	Uganda	G. hirsutum	Primitive landraces	0.979964
350	Acala	G. hirsutum	Primitive landraces	0.808376
351	Acala8	G. hirsutum	Primitive landraces	0.830271
352	Stoneville2B	G. hirsutum	Primitive landraces	0.991484
353	Stoneville4	G. hirsutum	Primitive landraces	0.991584
354	Trice	G. hirsutum	Primitive landraces	0.990389
355	Trice251	G. hirsutum	Primitive landraces	0.968162
356	latifolium1	G. hirsutum	Semi-wild type	0.994489
357	latifolium2	G. hirsutum	Semi-wild type	0.985824
358	latifolium3	G. hirsutum	Semi-wild type	0.995966
359	latifolium4	G. hirsutum	Semi-wild type	0.99424
360	latifolium5	G. hirsutum	Semi-wild type	0.996796
361	latifolium6	G. hirsutum	Semi-wild type	0.996265
362	latifolium7	G. hirsutum	Semi-wild type	0.996597
363	latifolium8	G. hirsutum	Semi-wild type	0.9959
364	latifolium9	G. hirsutum	Semi-wild type	0.995634
365	latifolium10	G. hirsutum	Semi-wild type	0.996083
366	latifolium11	G. hirsutum	Semi-wild type	0.91853
367	latifolium12	G. hirsutum	Semi-wild type	0.994705
368	latifolium13	G. hirsutum	Semi-wild type	0.994323
369	latifolium14	G. hirsutum	Semi-wild type	0.991667
370	latifolium15	G. hirsutum	Semi-wild type	0.992746
371	latifolium16	G. hirsutum	Semi-wild type	0.986803
372	latifolium17	G. hirsutum	Semi-wild type	0.99434
373	latifolium18	G. hirsutum	Semi-wild type	0.99497
374	latifolium19	G. hirsutum	Semi-wild type	0.99517
375	latifolium20	G. hirsutum	Semi-wild type	0.989094
376	latifolium21	G. hirsutum	Semi-wild type	0.994423
377	marie-galante1	G. hirsutum	Semi-wild type	0.938814
378	marie-galante2	G. hirsutum	Semi-wild type	0.9793
379	marie-galante3	G. hirsutum	Semi-wild type	0.991816
380	marie-galante4	G. hirsutum	Semi-wild type	0.984712
381	marie-galante5	G. hirsutum	Semi-wild type	0.986372
382	marie-galante6	G. hirsutum	Semi-wild type	0.990754
383	morrilli1	G. hirsutum	Semi-wild type	0.90774
384	morrilli2	G. hirsutum	Semi-wild type	0.993974
385	morrilli3	G. hirsutum	Semi-wild type	0.993543
386	morrilli4	G. hirsutum	Semi-wild type	0.993642
387	morrilli5	G. hirsutum	Semi-wild type	0.990356
388	morrilli6	G. hirsutum	Semi-wild type	0.989891
389	morrilli7	G. hirsutum	Semi-wild type	0.992547
390	palmeri1	G. hirsutum	Semi-wild type	0.993775
391	palmeri2	G. hirsutum	Semi-wild type	0.990422
392	palmeri3	G. hirsutum	Semi-wild type	0.992265
393	palmeri4	G. hirsutum	Semi-wild type	0.99009
394	punctatum1	G. hirsutum	Semi-wild type	0.994472
395	punctatum2	G. hirsutum	Semi-wild type	0.995701
396	punctatum3	G. hirsutum	Semi-wild type	0.995568
397	punctatum4	G. hirsutum	Semi-wild type	0.995103
398	punctatum5	G. hirsutum	Semi-wild type	0.992099
399	punctatum6	G. hirsutum	Semi-wild type	0.980413
400	punctatum7	G. hirsutum	Semi-wild type	0.992779
401	punctatum8	G. hirsutum	Semi-wild type	0.99107
402	punctatum9	G. hirsutum	Semi-wild type	0.992215
403	richmondii1	G. hirsutum	Semi-wild type	0.845609
404	richmondii2	G. hirsutum	Semi-wild type	0.892469
405	richmondii3	G. hirsutum	Semi-wild type	0.992613
406	richmondii4	G. hirsutum	Semi-wild type	0.995319
407	richmondii5	G. hirsutum	Semi-wild type	0.994041
408	yucatanense1	G. hirsutum	Semi-wild type	0.95133
409	yucatanense2	G. hirsutum	Semi-wild type	0.975234
410	yucatanense3	G. hirsutum	Semi-wild type	0.982006
411	yucatanense4	G. hirsutum	Semi-wild type	0.98428
412	G. tomentosum	G. tomentosum	Wild type	0.963282
413	G. mustelinum1	G. mustelinum	Wild type	0.949604
414	G. mustelinum2	G. mustelinum	Wild type	0.953007
415	G. darwinii1	G. darwinii	Wild type	0.972993
416	G. darwinii2	G. darwinii	Wild type	0.972511

## Sheet: Table S2
Table S2 Information of primers used for qPCR and VIGS assay in this study.
Primer ID	Gene name	Forward primer (5’-3’)	Reverse primer (5’-3’)	Purpose
P1	GhHis3	CGGTGGTGTGAAGAAGCCTCAT	AATTTCACGAACAAGCCTCTGGAA	qRT-PCR
P2	Gh_A02G0645	TCAGATGTCAGATGGTGTT	GAATCCTAAGTGCCTATCCT	qRT-PCR
P3	Gh_D01G1336	AGGAGTATGTGTGCTTGT	TGTGGAAGTTGGCTTATCT	qRT-PCR
P4	Gh_A05G1647	AGGTTAGTGTTCACATCATCA	TTGCTCTGCCATTGTCTT	qRT-PCR
P5	Gh_D05G1596	CTGTCAGGTTCGATCTCTAT	TTCTGGCACACTGGTATT	qRT-PCR
P6	Gh_D07G0886	GCTGTTCCTTCGTCGTATA	TTACCTCACCCTCTACAAC	qRT-PCR
P7	Gh_A12G0274	CCAAGACTCACACCAAGA	TCACCATAAGGTCCACTG	qRT-PCR
P8	Gh_D07G2328	AACATGGCACCTAATTCC	AGTATATCAACCTGACTCCTT	qRT-PCR
P9	Gh_D11G2761	TTGGAACTTGGAGATGTATGA	ACCTTGTAGCATAACCTTCA	qRT-PCR
P10	Gh_A12G0274	GATTACAGCTCTAACAGTT	AGCAAATGAGAAGATATTCATT	VIGS vector constructing
P11	Gh_D07G2328	CTTTCTCCCTACAATCTG	AGTCTTCGGTACTCTTCA	VIGS vector constructing

## Sheet: Table S3
Table S3 Summary of domestication and improvement selective sweeps calculated by π ratio and Fst.
Chr.	Start	End	Len.	Number of genes	Origin
A02	7760001	8280000	0.52	34	DSS/ISS
A02	9160001	10560000	1.4	67	DSS
A03	280001	1120000	0.84	59	DSS
A03	59600001	61000000	1.4	28	DSS
A03	94600001	95040000	0.44	23	DSS
A04	11720001	12480000	0.76	17	DSS
A04	40840001	42320000	1.48	22	DSS
A04	53000001	54080000	1.08	29	DSS
A05	8640001	9160000	0.52	44	DSS
A05	16880001	17480000	0.6	45	DSS
A05	19000001	19440000	0.44	55	DSS
A06	6880001	8720000	1.84	22	DSS
A06	31600001	32480000	0.88	7	DSS
A06	41880001	43160000	1.28	2	DSS
A06	62280001	63040000	0.76	8	DSS
A06	67440001	68080000	0.64	13	DSS
A06	68200001	69480000	1.28	57	DSS
A06	70040001	71480000	1.44	13	DSS
A06	75600001	78280000	2.68	18	DSS
A06	80480001	81720000	1.24	7	DSS
A06	84280001	85360000	1.08	18	DSS
A07	65120001	67320000	2.2	27	DSS
A08	72840001	74040000	1.2	30	DSS
A09	2080001	2800000	0.72	37	DSS
A09	6480001	7200000	0.72	15	DSS
A10	7280001	8600000	1.32	37	DSS
A10	18800001	20080000	1.28	25	DSS
A10	65160001	66360000	1.2	26	DSS
A10	82000001	83120000	1.12	12	DSS
A11	7640001	8520000	0.88	30	DSS
A11	24080001	24960000	0.88	20	DSS
A11	26480001	27440000	0.96	12	DSS
A11	46440001	47440000	1	67	DSS
A11	93000001	93520000	0.52	40	DSS
A12	3360001	4600000	1.24	52	DSS
A12	82880001	83400000	0.52	49	DSS
A13	37720001	38120000	0.4	5	DSS
A13	62760001	64040000	1.28	29	DSS
A13	70320001	71480000	1.16	38	DSS
D01	31160001	41080000	9.92	149	DSS
D01	58280001	59240000	0.96	52	DSS
D01	60240001	61280000	1.04	116	DSS
D02	48360001	49240000	0.88	17	DSS
D03	11920001	13080000	1.16	16	DSS
D03	13120001	14120000	1	8	DSS
D03	17560001	18280000	0.72	3	DSS
D03	24120001	25680000	1.56	47	DSS
D03	41400001	42160000	0.76	53	DSS
D05	14040001	15040000	1	126	DSS
D05	53880001	55080000	1.2	56	DSS
D06	5080001	6120000	1.04	32	DSS
D06	25840001	26680000	0.84	13	DSS
D06	41360001	42120000	0.76	54	DSS
D07	10960001	11560000	0.6	41	DSS
D07	54120001	55000000	0.88	57	DSS
D08	10480001	11240000	0.76	31	DSS
D08	36360001	37080000	0.72	12	DSS
D09	9320001	11080000	1.76	35	DSS
D10	22000001	23240000	1.24	35	DSS
D10	50280001	50840000	0.56	21	DSS
D10	53440001	54040000	0.6	15	DSS
D10	59000001	59400000	0.4	11	DSS
D11	10280001	12120000	1.84	156	DSS
D11	17600001	18440000	0.84	41	DSS/ISS
D11	18760001	19720000	0.96	55	DSS
D11	56280001	57840000	1.56	111	DSS
D11	63080001	63960000	0.88	51	DSS
D12	14560001	15600000	1.04	19	DSS
D12	15720001	16320000	0.6	10	DSS
D12	17480001	18200000	0.72	15	DSS
D13	43600001	44280000	0.68	15	DSS
A01	88520001	89160000	0.64	24	ISS
A02	81880001	82360000	0.48	41	ISS/DSS
A07	44200001	44720000	0.52	10	ISS
A12	78640001	79040000	0.4	29	ISS
D07	9240001	10000000	0.76	29	ISS
D07	17040001	17840000	0.8	38	ISS
D09	4320001	4800000	0.48	27	ISS
D09	12000001	13600000	1.6	21	ISS
D09	13680001	15200000	1.52	25	ISS
D09	23760001	25040000	1.28	59	ISS
D09	28440001	29720000	1.28	74	ISS
D09	34560001	35680000	1.12	2	ISS
D11	17080001	18440000	1.36	77	ISS/DSS
D12	6800001	7600000	0.8	45	ISS
Note: The yellow background indicates the overlap between domestication and improvement selective sweeps. DSS: domestication selective sweeps; ISS: improvement selective sweeps.

## Sheet: Table S4
Table S4 Genes identified in domestication selective sweeps.
															TM-1_V											TM-1_PEG											TM-1_NaCl
G.hirsutum gene ID	Chr.	Gene_start	Gene_end	SS_start	SS_end	Arabidopsis ID	ArabDesc	symbol	Semi-wild exp.(FPKM)	Cultivated exp.(FPKM)	FC(log2fc)	q	If_stress_candidate	CK-0h	V-6h	V-6h-sin	V-12h	V-12h-sin	V-24h	V-24h-sin	V-48h	V-48h-sin	V-72h	V-72h-sin	DE counts	PEG-6h	PEG-6h-sin	PEG-12h	PEG-12h-sin	PEG-24h	PEG-24h-sin	PEG-48h	PEG-48h-sin	PEG-72h	PEG-72h-sin	DE counts	Nacl-6h	Nacl-6h-sin	Nacl-12h	Nacl-12h-sin	Nacl-24h	Nacl-24h-sin	Nacl-48h	Nacl-48h-sin	Nacl-72h	Nacl-72h-sin	DE counts
Gh_A13G0804	A13	37846065	37848714	37720001	38120000	AT5G20950	Glycosyl hydrolase family protein	BG1	0.559723	0.488155	0.0677646	0.504033	no	0.133187	0.481491	no	0.186988	no	0.221963	no	0.119056	no	0.712828	no	0	0.0465807	no	0.069441	no	0.0867922	no	0.135457	no	0.704968	no	0	0.113839	no	0.0636298	no	0.164033	no	0.195555	no	1.8411	yes	1
Gh_A13G0805	A13	37876373	37877410	37720001	38120000	AT3G13540	myb domain protein 5	ATMYB5, MYB5	8.82053	3.26323	1.20386	7.71873e-06	no	1.65197	1.91672	no	2.35104	no	1.55201	no	2.33401	no	2.19043	no	0	1.791	no	2.05218	no	2.08378	no	2.14332	no	1.49336	no	0	2.12834	no	1.83798	no	1.26391	no	1.86982	no	1.72652	no	0
Gh_A13G0806	A13	37954150	37954971	37720001	38120000	AT5G19790	related to AP2 11	RAP2.11	0.0107089	0.00515415	0.00795077	0.563709	no	6.4625	6.2378	no	5.98757	no	5.36819	no	3.58026	no	2.84741	yes	1	7.38372	no	12.1208	no	4.13556	no	2.58709	yes	2.884	yes	2	4.1974	no	8.49549	no	3.11107	no	2.50582	yes	2.36663	yes	2
Gh_A13G0807	A13	37956256	37958452	37720001	38120000	AT5G19770	tubulin alpha-3	TUA3	7.56323	6.24262	0.241643	0.235322	no	35.5933	30.0405	no	26.6583	no	29.8056	no	33.0865	no	25.1892	no	0	30.7991	no	34.4373	no	32.6514	no	27.9577	no	24.8212	no	0	39.4295	no	34.5848	no	33.6578	no	31.2658	no	29.9033	no	0
Gh_A13G0808	A13	38044409	38047403	37720001	38120000	AT5G18110	novel cap-binding protein	NCBP	38.0437	41.5195	-0.123032	0.335361	no	53.8666	62.6949	no	60.2158	no	62.0094	no	58.2618	no	57.5965	no	0	58.9955	no	62.0255	no	58.5421	no	59.7465	no	62.3128	no	1	61.384	no	64.8792	no	62.706	no	64.2719	no	60.3852	no	0
Gh_A02G0645	A02	10269934	10275898	9160001	10560000	AT1G22770	gigantea protein (GI)	GI, FB	43.2232	22.9256	0.886244	0.039087	yes	15.7061	41.699	yes	23.652	yes	5.60794	yes	6.65163	yes	37.8207	yes	5	64.9451	yes	45.0976	yes	9.39056	yes	6.24227	yes	31.0125	yes	5	95.9922	yes	57.1866	yes	12.5223	no	12.4789	no	32.6365	yes	3
Gh_A03G0035	A03	506214	511432	280001	1120000	AT1G32740	SBP (S-ribonuclease binding protein) family protein	-	11.7391	7.98827	0.503144	0.000588626	yes	30.9102	15.4117	yes	17.9939	yes	32.1043	no	27.0645	no	27.5064	no	2	15.8553	yes	12.9695	yes	20.5526	yes	20.1244	yes	19.5498	yes	5	17.4108	yes	13.4246	yes	19.9378	no	19.2223	yes	21.8948	no	3
Gh_A05G0871	A05	8658831	8660669	8640001	9160000	AT3G20770	Ethylene insensitive 3 family protein	EIN3, AtEIN3	32.9048	21.0617	0.619946	1.04839e-05	yes	67.5528	33.8458	yes	35.3025	yes	50.9642	no	58.2833	no	49.3917	no	2	35.5509	yes	45.1314	no	57.4508	no	55.8429	no	48.8122	no	1	44.5478	no	44.7159	yes	51.1142	no	54.2121	no	54.6244	no	1
Gh_A07G1638	A07	65164411	65167020	65120001	67320000	AT3G51550	Malectin/receptor-like protein kinase family protein	FER	5.13057	2.6857	0.734084	2.42682e-09	yes	2.62512	7.35751	yes	8.46355	yes	4.73306	no	3.61862	no	4.24669	no	2	5.59926	yes	4.93572	no	5.2182	yes	4.37741	no	3.98832	no	2	7.64719	yes	6.33305	yes	3.72366	no	4.44211	no	3.72665	no	2
Gh_A11G1623	A11	24118260	24121199	24080001	24960000	AT3G50940	P-loop containing nucleoside triphosphate hydrolases superfamily protein	-	18.1331	10.7819	0.699497	0.00222307	yes	14.2901	12.5219	no	20.2341	no	29.252	yes	18.5942	no	18.496	no	1	12.3837	no	9.38117	no	20.9501	no	24.3031	yes	18.3768	no	1	10.102	no	8.07514	yes	19.0224	no	16.0508	no	16.3817	no	1
Gh_A12G2001	A12	82906676	82909525	82880001	83400000	AT1G12110	nitrate transporter 1.1	NRT1.1, CHL1-1, NRT1, B-1, ATNRT1, CHL1	1.03424	0.212618	0.746368	0.014325	yes	132.52	33.2495	yes	16.9538	yes	19.8746	yes	16.371	yes	27.4647	yes	5	83.3103	no	58.0666	no	38.7752	no	30.8337	yes	50.1197	no	1	17.7955	yes	37.8239	no	54.5076	no	38.083	no	17.9714	yes	2
Gh_D01G1313	D01	36940152	36941930	31160001	41080000	AT1G24100	UDP-glucosyl transferase 74B1	UGT74B1	27.4225	13.9582	0.926096	8.86645e-08	yes	10.1213	20.7129	yes	18.1963	no	28.8576	yes	10.7714	no	43.8878	no	2	11.5478	no	22.5101	no	19.0628	yes	32.722	no	52.2409	yes	2	14.2138	no	9.09457	no	17.1101	no	16.628	no	36.6143	yes	1
Gh_D01G1336	D01	39095674	39096893	31160001	41080000	AT1G59960	NAD(P)-linked oxidoreductase superfamily protein	-	7.41282	2.22393	1.38377	6.39136e-07	yes	36.0535	95.0641	yes	140.379	yes	79.2927	yes	41.878	no	38.7854	no	3	70.2095	no	94.3593	yes	60.8126	yes	60.1084	yes	41.1434	no	3	37.5351	no	70.5952	yes	49.3969	no	45.5916	no	32.6072	no	1
Gh_D01G2179	D01	60737160	60738641	60240001	61280000	AT2G37570	HSP20-like chaperones superfamily protein	SLT1	35.5357	28.2203	0.322335	0.000953201	yes	48.3217	27.6114	yes	29.518	yes	36.545	no	36.8605	no	42.6144	no	2	23.083	yes	32.8898	no	27.579	yes	25.9616	yes	35.1653	no	3	44.1623	no	35.2286	no	25.627	yes	24.4968	yes	29.0069	yes	3
Gh_D05G1665	D05	14925856	14927256	14040001	15040000	AT4G04020	fibrillin	FIB	122.242	40.8434	1.55842	9.02116e-07	yes	8.5617	4.93088	no	4.19102	yes	6.43952	no	8.93723	no	11.2016	no	1	4.96308	no	3.63569	yes	6.13657	no	6.79614	no	10.4834	no	1	10.4326	no	3.70585	yes	7.95377	no	8.71249	no	16.4444	no	1
Gh_D05G3348	D05	54273506	54274036	53880001	55080000	AT3G15210	ethylene responsive element binding factor 4	ATERF-4, ERF4, RAP2.5, ATERF4	36.8223	25.1683	0.531419	0.000663335	yes	207.207	53.2143	yes	62.4688	yes	115.189	no	99.5338	no	61.1759	yes	3	102.55	no	101.106	no	86.2918	no	107.568	no	66.4758	yes	1	87.3459	no	154.13	no	64.2216	yes	91.1019	no	97.53	no	1
Gh_D06G0417	D06	5977300	5978799	5080001	6120000	AT1G01720	NAC (No Apical Meristem) domain transcriptional regulator superfamily protein	ATAF1, ANAC002	89.7493	62.5888	0.513113	0.0201603	yes	83.6439	50.9339	yes	34.1849	yes	63.0435	no	63.3758	no	80.4828	no	2	48.5628	no	32.5491	yes	59.1308	no	47.6205	yes	85.0043	no	2	75.4827	no	43.9583	yes	70.0807	no	57.4346	no	83.7396	no	1
Gh_D08G1168	D08	36837121	36838512	36360001	37080000	AT1G32860	Glycosyl hydrolase superfamily protein	-	5.94416	2.80684	0.867207	1.10644e-05	yes	7.34402	3.02345	yes	4.81697	no	6.39305	no	7.73728	no	5.63862	no	1	2.77675	yes	5.63521	no	4.72449	no	6.39986	no	3.49432	yes	2	3.68445	yes	5.06711	no	5.83469	no	6.58651	no	4.89465	no	1
Gh_D11G1141	D11	10515259	10516428	10280001	12120000	AT1G13960	WRKY DNA-binding protein 4	WRKY4	8.65269	4.31142	0.861833	8.82756e-05	yes	9.5654	39.7284	yes	29.6582	yes	14.4867	no	10.9276	no	15.0054	no	2	28.2096	yes	36.4281	yes	11.991	no	9.83697	no	13.9805	no	2	27.5503	yes	30.6587	yes	9.5879	no	8.70843	no	9.33564	no	2
Gh_A04G0797	A04	53356253	53359183	53000001	54080000	AT3G08970	DNAJ heat shock N-terminal domain-containing protein	ATERDJ3A, TMS1	2.14012	2.92173	-0.32067	0.0482781	yes	3.2525	1.16522	yes	1.8929	no	1.71586	no	1.62337	no	2.68718	no	1	2.2013	no	1.44931	yes	2.10631	no	1.41538	yes	3.21538	no	2	2.40904	no	2.09207	no	2.24201	no	1.86673	no	3.98759	no	0
Gh_A09G0232	A09	7115131	7117278	6480001	7200000	AT2G32010	CVP2 like 1	CVL1	19.1092	9.63033	0.919666	0.0017114	yes	3.92144	2.13452	no	2.14547	yes	3.2947	no	3.42256	no	3.26195	no	1	2.03669	no	1.79518	yes	3.20906	no	2.81221	no	2.78639	no	1	3.51774	no	2.40502	no	2.62093	no	2.67252	no	3.65913	no	0
Gh_A10G0583	A10	7674390	7681343	7280001	8600000	AT1G59870	ABC-2 and Plant PDR ABC-type transporter family protein	PEN3, PDR8, ATPDR8, ABCG36, ATABCG36	6.2038	4.79276	0.314507	0.0484483	yes	48.962	99.9921	yes	83.4295	yes	49.3228	no	44.8427	no	53.5226	no	2	112.27	yes	100.942	no	79.2612	no	64.9706	no	70.6157	no	1	50.9269	no	64.9661	no	55.5414	no	39.977	no	33.941	no	0
Gh_A11G0781	A11	7666315	7668113	7640001	8520000	AT2G45760	BON association protein 2	BAP2, BAL	0.627738	0.320994	0.301244	0.0159897	yes	1.34889	4.7419	yes	5.68099	yes	2.82347	no	2.3997	no	2.85657	no	2	4.06726	yes	4.62431	yes	2.78555	no	2.12626	no	2.85059	no	2	3.54412	no	3.13438	no	2.02556	no	2.74499	no	1.70872	no	0
Gh_A11G1632	A11	24300925	24301563	24080001	24960000	AT2G18050	histone H1-3	HIS1-3	233.177	87.4373	1.40487	5.6831e-09	yes	230.95	174.931	no	186.573	no	217.572	no	302.877	no	246.784	no	0	245.969	no	232.084	no	133.821	yes	204.498	no	197.964	no	1	192.95	no	215.869	no	123.164	yes	159.714	no	190.06	no	1
Gh_A11G2926	A11	93113539	93114569	93000001	93520000	AT5G02020	-	SIS	1.91201	1.09756	0.473302	0.0301305	yes	5.37713	1.19706	no	0.579403	yes	1.20467	no	3.06187	no	2.7945	no	1	0.502767	yes	0.796005	yes	0.773067	yes	1.14589	no	9.57403	no	3	4.34876	no	2.06235	no	1.46303	no	2.63906	no	11.9208	no	0
Gh_A11G2938	A11	93170275	93171434	93000001	93520000	AT4G00430	plasma membrane intrinsic protein 1;4	TMP-C, PIP1;4, PIP1E	24.4132	10.7416	1.11395	7.09932e-09	yes	50.2254	51.3394	no	44.407	no	50.2453	no	56.2235	no	93.1892	yes	1	44.1689	no	54.7521	no	63.6627	no	70.8968	no	83.2838	yes	1	65.2817	no	47.9124	no	63.7691	no	46.9373	no	80.0381	no	0
Gh_A12G0274	A12	4564352	4564840	3360001	4600000	AT2G14610	pathogenesis-related gene 1	PR1, PR 1, ATPR1	370.652	5.68731	5.79638	0.00021366	yes	20.4569	27.7945	no	23.213	no	29.8318	no	60.4234	no	58.5485	yes	1	11.8415	no	12.3035	no	38.6793	no	88.9721	yes	129.413	yes	2	17.0219	no	7.19556	no	8.87666	no	17.6516	no	27.5242	no	0
Gh_D01G1986	D01	58503259	58505742	58280001	59240000	AT1G52340	NAD(P)-binding Rossmann-fold superfamily protein	ABA2, SIS4, GIN1, SDR1, ISI4, SRE1, ATABA2, ATSDR1	31.6975	52.9166	-0.721548	0.00546403	yes	332.561	736.428	yes	1067.57	yes	843.492	yes	560.998	no	520.398	no	3	1029.67	no	587.397	no	671.874	yes	583.145	yes	579.571	no	2	350.263	no	334.954	no	450.716	no	318.972	no	315.666	no	0
Gh_D01G2178	D01	60733387	60734829	60240001	61280000	AT2G37570	HSP20-like chaperones superfamily protein	SLT1	8.30028	5.21801	0.580822	5.99142e-07	yes	10.028	7.37121	no	8.58428	no	9.5396	no	9.79948	no	9.96727	no	0	6.11529	no	8.60995	no	7.54615	no	6.25886	yes	7.09681	no	1	10.8936	no	9.27179	no	6.86336	no	6.54836	no	5.84901	yes	1
Gh_D03G0709	D03	24740754	24741311	24120001	25680000	AT1G64160	Disease resistance-responsive (dirigent-like protein) family protein	-	2.78813	5.31935	-0.738291	0.0162674	yes	11.6229	46.0715	yes	37.6609	yes	24.8667	no	55.5784	no	18.0666	no	2	9.06419	no	9.93673	no	11.8826	no	9.60772	no	12.9767	no	0	33.724	yes	19.4921	no	15.6461	no	14.5624	no	22.923	no	1
Gh_D06G0383	D06	5245200	5245721	5080001	6120000	AT2G17870	cold shock domain protein 3	ATCSP3, CSP3	13.8885	16.5524	-0.237473	0.00772787	yes	25.7254	14.0492	yes	14.749	yes	19.0158	no	20.4308	no	21.6846	no	2	16.2643	no	15.3562	no	21.7841	no	19.8676	no	21.7016	no	0	17.596	no	14.6026	yes	19.4744	no	21.2859	no	23.8384	no	1
Gh_D06G0396	D06	5562318	5564332	5080001	6120000	AT1G21880	lysm domain GPI-anchored protein 1 precursor	LYM1	13.3343	20.1425	-0.560678	0.00145689	yes	6.77114	5.15098	no	6.95224	no	7.44094	no	8.33561	no	7.90646	no	0	6.93914	no	9.06354	no	9.86389	no	11.6593	yes	9.24355	no	1	5.71627	no	7.63538	no	11.5523	no	12.2586	yes	9.81576	no	1
Gh_D07G2328	D07	54829114	54830655	54120001	55000000	AT4G26640	WRKY family transcription factor family protein	WRKY20, AtWRKY20	9.41313	6.47667	0.477936	0.00272711	yes	11.3559	29.5847	yes	27.5066	yes	13.256	no	10.9206	no	10.7862	no	2	72.7437	yes	41.4299	no	24.2371	yes	25.3739	no	31.6144	yes	3	29.2207	no	23.229	no	18.2454	no	9.69177	no	16.4828	no	0
Gh_D08G1164	D08	36653081	36654402	36360001	37080000	AT4G10490	2-oxoglutarate (2OG) and Fe(II)-dependent oxygenase superfamily protein	-	36.694	14.068	1.32285	0.00559641	yes	0.202916	2.65483	yes	6.80627	yes	4.9247	yes	0.193634	no	0.261081	no	3	1.64289	yes	0.746117	no	1.18917	yes	0.512783	no	0.995005	yes	3	0.952429	no	0.365576	no	1.01481	no	0.162013	no	0.145103	no	0
Gh_D11G2754	D11	57169288	57170730	56280001	57840000	AT3G05550	Hypoxia-responsive family protein	-	6.46242	10.6179	-0.638629	3.81572e-05	yes	40.2105	56.0937	no	54.6751	no	48.5457	no	44.8007	no	47.4012	no	0	84.5257	yes	55.6853	no	61.3424	no	59.2292	no	77.259	no	1	93.8807	yes	64.6002	no	75.6063	no	69.8881	yes	90.9709	yes	3
Gh_D11G2791	D11	57677817	57678869	56280001	57840000	AT3G62550	Adenine nucleotide alpha hydrolases-like superfamily protein	-	7.58836	4.58639	0.620466	0.000110791	yes	37.1656	18.7199	yes	19.4226	yes	25.853	no	37.1231	no	38.1096	no	2	35.2966	no	32.0701	no	28.5751	no	36.3614	no	72.9279	no	0	59.8512	no	45.0317	no	40.6891	no	41.5497	no	65.1136	yes	1
Gh_A06G0439	A06	7844433	7845470	6880001	8720000	AT3G12500	basic chitinase	ATHCHIB, PR3, PR-3, CHI-B, B-CHI, HCHIB	0.441407	0.104534	0.38404	0.00839202	yes	0.241568	0.0715966	no	0.165993	no	0.782856	no	3.15834	yes	0.736219	no	1	0.216498	no	0.210509	no	0.13706	no	0.335494	no	0.189251	no	0	0.433466	no	0.483256	no	0.304329	no	0.809776	no	0.995122	no	0
Gh_A06G0461	A06	8347794	8349873	6880001	8720000	AT5G11150	vesicle-associated membrane protein 713	ATVAMP713, VAMP713	2.60483	4.58192	-0.630829	0.000860548	yes	3.69969	1.13033	yes	1.89824	no	2.51728	no	3.09649	no	3.8319	no	1	2.29799	no	2.15266	no	2.99124	no	3.784	no	3.91649	no	0	3.77063	no	2.05959	no	3.85046	no	4.55584	no	4.97947	no	0
Gh_A06G1061	A06	62822718	62832674	62280001	63040000	AT4G20910	double-stranded RNA binding protein-related / DsRBD protein-related	HEN1, CRM2	4.81013	5.89891	-0.247799	0.0002319	yes	2.10331	2.36086	no	3.63677	yes	2.45931	no	1.90048	no	1.97594	no	1	1.65935	no	2.23993	no	2.79512	no	2.65864	no	2.36114	no	0	1.87579	no	2.29853	no	2.59962	no	2.72599	no	2.24735	no	0
Gh_A08G1067	A08	73601857	73603038	72840001	74040000	AT1G02500	S-adenosylmethionine synthetase 1	SAM1, SAM-1, MAT1, AtSAM1	184.14	230.698	-0.32363	0.00630072	yes	376.07	394.61	no	298.18	no	393.688	no	372.702	no	286.151	no	0	237.652	no	243.409	no	283.047	no	271.652	no	311.27	no	0	226.275	yes	248.801	yes	328.763	no	315.18	no	358.825	no	2
Gh_A10G1271	A10	66294315	66335282	65160001	66360000	AT3G54420	homolog of carrot EP3-3 chitinase	ATEP3, ATCHITIV, CHIV, EP3	44.3327	13.0787	1.68703	0.00937643	yes	3.41241	1.95196	no	3.01703	no	1.79472	no	0.993259	no	1.43436	no	0	1.84843	no	3.76195	no	1.22207	no	4.15236	no	14.8095	no	0	8.86489	no	5.94731	no	2.02628	no	3.33464	no	6.913	yes	1
Gh_A11G0785	A11	7695045	7697322	7640001	8520000	AT4G00550	digalactosyl diacylglycerol deficient 2	DGD2	3.7439	4.51844	-0.218188	0.0309394	yes	10.9161	7.2173	no	8.09533	no	9.18939	no	9.43719	no	8.40303	no	0	7.66444	no	7.47502	no	7.38865	no	6.46283	yes	7.67288	no	1	7.77161	no	8.44697	no	7.68536	no	7.05116	no	7.11519	no	0
Gh_A11G0833	A11	8414085	8415339	7640001	8520000	AT4G01250	WRKY family transcription factor	WRKY22, AtWRKY22	2.58087	1.76064	0.37531	0.00167604	yes	6.33868	6.09968	no	5.3552	no	4.92652	no	5.93945	no	4.9359	no	0	7.49785	no	11.5832	no	5.79459	no	5.58971	no	5.82019	no	0	11.9924	no	12.8196	yes	8.07722	no	9.33166	no	10.694	no	1
Gh_D01G2018	D01	59072039	59073344	58280001	59240000	AT2G27710	60S acidic ribosomal protein family	-	27.3132	82.5714	-1.56153	1.46751e-07	yes	128.819	159.765	no	200.555	yes	154.244	no	133.948	no	136.09	no	1	183.042	no	173.007	no	140.083	no	147.613	no	130.394	no	0	121.717	no	208.899	no	164.741	no	181.838	no	135.123	no	0
Gh_D01G2158	D01	60548378	60553524	60240001	61280000	AT3G55610	delta 1-pyrroline-5-carboxylate synthase 2	P5CS2	2.56324	0.0161037	1.81014	4.48474e-06	yes	0.057865	0.0766003	no	0.0228904	no	0.00872124	no	0.101099	no	0.298556	no	0	0.0463049	no	0.00861296	no	0.00846977	no	0.0237121	no	0.393632	yes	1	0.220475	no	0.0184003	no	0.0240718	no	0.00917437	no	0.0603185	no	0
Gh_D05G1636	D05	14693887	14696580	14040001	15040000	AT1G11820	O-Glycosyl hydrolases family 17 protein	-	19.4445	25.3779	-0.367617	3.53096e-05	yes	8.91235	10.4058	no	9.40765	no	10.8207	no	11.0172	no	9.44508	no	0	9.51894	no	8.88141	no	11.9721	no	14.4704	yes	9.67942	no	1	8.20068	no	9.62051	no	13.8183	no	14.2146	no	13.6148	no	0
Gh_D05G1645	D05	14761907	14764161	14040001	15040000	AT1G62300	WRKY family transcription factor	WRKY6, ATWRKY6	2.47027	1.29607	0.595881	1.38973e-05	yes	62.9945	49.4657	no	51.4737	no	57.0231	no	58.9032	no	51.7342	no	0	46.2256	no	49.1852	no	48.2184	no	51.1488	no	45.7714	no	0	61.4426	no	45.8888	no	37.2702	yes	39.6273	yes	45.1559	no	2
Gh_D06G0411	D06	5841837	5846513	5080001	6120000	AT1G44350	IAA-leucine resistant (ILR)-like gene 6	ILL6	1.14806	4.78268	-1.4287	1.82113e-08	yes	22.9469	33.5867	no	23.9075	no	18.0596	no	14.8599	no	22.2089	no	0	31.9546	no	46.1198	no	24.3187	no	17.0563	no	27.3806	no	0	29.9393	no	30.0826	no	19.7062	no	11.9521	yes	20.6324	no	1
Gh_D11G2702	D11	56336800	56338089	56280001	57840000	AT3G05200	RING/U-box superfamily protein	ATL6	4.57957	2.8496	0.535444	0.011283	yes	17.8487	26.7471	no	29.9636	yes	31.8602	yes	23.9389	no	20.5285	no	2	42.5161	no	25.6848	no	25.3232	no	32.3161	no	20.5844	no	0	16.0567	no	13.7266	no	17.5428	no	15.0826	no	18.372	no	0
Gh_D12G0683	D12	14729560	14732173	14560001	15600000	AT4G20140	Leucine-rich repeat transmembrane protein kinase	GSO1	2.07929	1.50788	0.296126	0.000200528	yes	6.96362	4.45546	no	3.72905	yes	4.35321	no	4.73107	no	4.54182	no	1	4.29259	no	4.83025	no	4.51345	no	4.55743	no	4.32611	no	0	6.08289	no	6.03544	no	6.2636	no	6.68575	no	5.76174	no	0
Gh_A02G0523	A02	7820074	7821891	7760001	8280000	AT3G03450	RGA-like 2	RGL2	0.271135	0.0983366	0.210797	0.000683963	yes	0.011245	0.299367	no	0.0551198	no	0.0226342	no	0.0191113	no	0.0425857	no	0	0.519954	no	0.0713276	no	0.0514031	no	0.0284459	no	0.0435146	no	0	0.0470539	no	0.0451703	no	0.0310298	no	0.0523338	no	0.0708615	no	0
Gh_A02G0541	A02	8125377	8126737	7760001	8280000	AT1G13960	WRKY DNA-binding protein 4	WRKY4	4.10916	2.9527	0.370246	0.0050119	yes	10.0362	8.22792	no	9.1757	no	10.6121	no	10.4167	no	13.7499	no	0	9.23929	no	12.21	no	10.5081	no	15.7996	no	13.4543	no	0	13.587	no	12.7977	no	11.4954	no	12.5638	no	14.5797	no	0
Gh_A02G0549	A02	8177317	8178952	7760001	8280000	AT3G06490	myb domain protein 108	MYB108, AtMYB108, BOS1	0.8121	0.366853	0.406805	0.00547887	yes	5.41398	8.82696	no	7.36311	no	4.21612	no	5.71809	no	6.30158	no	0	4.84693	no	11.474	no	3.99114	no	3.75837	no	8.96266	no	0	9.68498	no	7.59367	no	4.34492	no	4.49114	no	10.2562	no	0
Gh_A02G0601	A02	9383862	9386618	9160001	10560000	AT1G11910	aspartic proteinase A1	APA1, ATAPA1	4.219	0.302627	2.00235	1.07098e-13	yes	0	0	no	0.0537756	no	0.012288	no	0.065905	no	0.0859621	no	0	0.0549709	no	0	no	0.0345824	no	0.264769	no	0.142999	no	0	0.0273318	no	0	no	0.0230131	no	0	no	0.0846617	no	0
Gh_A02G0608	A02	9483472	9486641	9160001	10560000	AT4G34890	xanthine dehydrogenase 1	ATXDH1, XDH1	8.01472	6.02093	0.360621	0.00134815	yes	20.0948	15.5824	no	15.0814	no	18.0864	no	21.4015	no	19.1979	no	0	16.4633	no	21.8453	no	17.1782	no	17.1866	no	16.1029	no	0	19.4628	no	18.6064	no	16.2735	no	16.6602	no	17.1595	no	0
Gh_A02G0634	A02	10070348	10073252	9160001	10560000	AT1G34190	NAC domain containing protein 17	anac017, NAC017	13.2747	10.1547	0.355815	3.03718e-06	yes	20.625	22.5761	no	29.3727	no	24.9649	no	21.0026	no	20.935	no	0	26.5978	no	24.814	no	24.1141	no	24.6153	no	22.6809	no	0	26.2468	no	26.9264	no	21.5749	no	22.6743	no	19.5601	no	0
Gh_A03G0034	A03	464716	473746	280001	1120000	AT5G47010	RNA helicase, putative	UPF1, LBA1, ATUPF1	12.8194	10.2124	0.301596	1.2673e-05	yes	11.2745	11.3241	no	11.5844	no	10.2664	no	10.5373	no	10.5515	no	0	9.77077	no	10.5702	no	13.3594	no	10.6268	no	11.1589	no	0	14.4135	no	15.6661	no	11.0791	no	10.914	no	10.3167	no	0
Gh_A03G0067	A03	1046841	1055205	280001	1120000	AT5G47240	nudix hydrolase homolog 8	atnudt8, NUDT8	20.4421	13.1294	0.601745	0.00905749	yes	0.253432	0.119858	no	0.0157958	no	0.0396207	no	0.16727	no	0.0370401	no	0	0.179588	no	0.487867	no	0.0166468	no	0.0700701	no	0.120078	no	0	0.102376	no	0.173633	no	0.144795	no	0.164086	no	0.14903	no	0
Gh_A03G0074	A03	1098392	1102552	280001	1120000	AT2G39810	ubiquitin-protein ligases	HOS1	2.69344	3.85214	-0.393657	0.00024453	yes	2.43524	3.04986	no	2.64812	no	2.21301	no	2.50733	no	2.36916	no	0	2.41185	no	2.29173	no	2.69299	no	2.8215	no	2.37458	no	0	2.58602	no	3.13906	no	2.81112	no	2.83325	no	2.15343	no	0
Gh_A03G0935	A03	60064701	60070485	59600001	61000000	AT2G04030	Chaperone protein htpG family protein	CR88, EMB1956, HSP90.5, Hsp88.1, AtHsp90.5	88.7228	132.655	-0.57497	3.64342e-05	yes	11.0463	14.6281	no	14.647	no	11.8299	no	12.9622	no	15.3295	no	0	14.4803	no	12.3166	no	14.5878	no	15.5141	no	14.6326	no	0	13.7063	no	16.6522	no	15.5924	no	16.3189	no	12.2827	no	0
Gh_A03G0944	A03	60522384	60523564	59600001	61000000	AT1G68850	Peroxidase superfamily protein	-	0.994898	0.605929	0.312907	0.00820691	yes	19.628	21.7541	no	22.2869	no	19.8807	no	24.1665	no	22.7324	no	0	24.2562	no	18.0929	no	23.4213	no	19.3147	no	19.2029	no	0	28.8698	no	22.0392	no	30.3626	no	21.3153	no	20.7627	no	0
Gh_A03G1469	A03	94860297	94863376	94600001	95040000	AT5G08520	Duplicated homeodomain-like superfamily protein	-	6.96363	11.7666	-0.680874	1.78616e-05	yes	0.863183	1.46439	no	0.914761	no	1.05113	no	1.14864	no	0.952628	no	0	1.17649	no	1.01572	no	0.976982	no	0.873493	no	1.12284	no	0	1.42058	no	0.851971	no	0.868879	no	0.866123	no	1.01747	no	0
Gh_A04G0402	A04	11907886	11911571	11720001	12480000	AT1G55490	chaperonin 60 beta	CPN60B, LEN1	2.34157	3.18228	-0.323761	0.00023247	yes	8.5814	7.11582	no	7.26368	no	8.41052	no	7.75372	no	8.51638	no	0	7.92443	no	7.17653	no	7.21881	no	8.28641	no	7.52443	no	0	8.33646	no	6.78498	no	6.66359	no	8.21536	no	7.77147	no	0
Gh_A04G0406	A04	12032053	12035789	11720001	12480000	AT1G66340	Signal transduction histidine kinase, hybrid-type, ethylene sensor	ETR1, EIN1, ETR, AtETR1	5.11349	4.27613	0.212517	0.00222494	yes	8.68102	8.85393	no	9.49919	no	8.94384	no	9.94897	no	10.0221	no	0	8.74502	no	8.3631	no	10.7196	no	10.83	no	10.397	no	0	9.9808	no	9.76488	no	9.4572	no	9.86786	no	9.70061	no	0
Gh_A04G0413	A04	12299128	12300755	11720001	12480000	AT3G58500	protein phosphatase 2A-4	PP2A-4	1.30875	1.96189	-0.359409	0.0438647	yes	7.3384	5.7875	no	8.42589	no	5.32203	no	8.45406	no	6.96682	no	0	6.80214	no	7.56398	no	5.33284	no	5.69397	no	4.77599	no	0	8.71079	no	8.14337	no	5.48147	no	5.82218	no	4.15274	no	0
Gh_A04G0613	A04	41860084	41862683	40840001	42320000	AT3G09830	Protein kinase superfamily protein	-	4.20257	3.32579	0.266261	0.00580164	yes	7.60122	4.98589	no	9.76868	no	7.03936	no	6.59873	no	5.35202	no	0	4.41723	no	6.54301	no	8.16908	no	7.05313	no	5.96554	no	0	12.2845	no	9.9843	no	6.69799	no	5.963	no	4.04625	no	0
Gh_A04G0620	A04	42194906	42197590	40840001	42320000	AT2G37040	PHE ammonia lyase 1	PAL1, ATPAL1	21.5042	9.21268	1.13983	8.17755e-05	yes	14.4974	15.1268	no	14.6138	no	15.4765	no	16.6197	no	16.4626	no	0	10.1845	no	12.3597	no	16.557	no	16.0574	no	16.3364	no	0	12.3192	no	15.1807	no	16.5088	no	11.8657	no	12.9457	no	0
Gh_A04G0794	A04	53226559	53231435	53000001	54080000	AT3G55990	Plant protein of unknown function (DUF828)	ESK1, TBL29	1.11909	0.641768	0.368194	0.00488189	yes	7.91257	3.37931	no	5.09904	no	3.56642	no	5.90092	no	4.10085	no	0	6.46066	no	4.55984	no	4.5132	no	3.02723	no	3.49434	no	0	6.03585	no	5.11559	no	4.42143	no	4.94597	no	4.48406	no	0
Gh_A04G0802	A04	53417795	53419129	53000001	54080000	AT4G20140	Leucine-rich repeat transmembrane protein kinase	GSO1	5.73582	4.55243	0.278734	0.00249445	yes	11.5121	11.596	no	12.3971	no	13.8333	no	14.9879	no	15.2828	no	0	11.4439	no	14.7668	no	13.7462	no	16.8921	no	13.125	no	0	13.2054	no	10.6118	no	12.7479	no	13.8527	no	13.715	no	0
Gh_A04G0816	A04	53974074	53982352	53000001	54080000	AT5G01630	BRCA2-like B	BRCA2B, BRCA2(V), ATBRCA2(V)	1.00584	1.86166	-0.512647	0.0185135	yes	0.578469	0.507773	no	0.7188	no	0.669001	no	0.807335	no	0.906664	no	0	0.821087	no	0.712425	no	0.720439	no	0.962657	no	0.825821	no	0	0.657546	no	0.883543	no	0.86945	no	1.10665	no	0.619853	no	0
Gh_A05G0873	A05	8695501	8700763	8640001	9160000	AT2G27040	Argonaute family protein	AGO4, OCP11	37.7146	28.0622	0.413733	0.000918028	yes	24.3568	23.7996	no	26.0736	no	28.6591	no	29.5992	no	32.135	no	0	23.916	no	26.2709	no	32.6177	no	33.6028	no	30.4329	no	0	23.8839	no	29.0422	no	29.3434	no	29.9111	no	28.3791	no	0
Gh_A05G1656	A05	17252147	17253888	16880001	17480000	AT1G75230	DNA glycosylase superfamily protein	-	7.77788	5.89936	0.347411	7.45872e-05	yes	7.76012	7.80299	no	8.76909	no	8.58694	no	8.43593	no	7.7525	no	0	7.61423	no	8.79304	no	9.11439	no	8.88273	no	7.95878	no	0	7.26643	no	8.29995	no	8.49502	no	8.19534	no	9.32083	no	0
Gh_A05G1818	A05	19086932	19090243	19000001	19440000	AT1G27760	interferon-related developmental regulator family protein / IFRD protein family	SAT32, ATSAT32	34.3968	36.1233	-0.0687065	0.0401692	yes	44.2151	33.0956	no	30.3666	no	41.9821	no	43.4611	no	43.0971	no	0	32.2327	no	28.9987	no	41.4312	no	37.4336	no	45.9148	no	0	41.7285	no	30.7839	no	39.8411	no	39.2269	no	44.1267	no	0
Gh_A05G1836	A05	19249508	19252980	19000001	19440000	AT3G25230	rotamase FKBP 1	ROF1, ATFKBP62, FKBP62	10.3897	12.1978	-0.212567	0.0019028	yes	9.76803	10.3735	no	9.77074	no	10.2236	no	11.5294	no	11.3525	no	0	9.7437	no	8.48129	no	11.3035	no	12.2253	no	12.4375	no	0	10.6472	no	10.4433	no	11.7548	no	11.4606	no	9.9547	no	0
Gh_A06G0843	A06	31789677	31795856	31600001	32480000	AT3G63520	carotenoid cleavage dioxygenase 1	CCD1, ATCCD1, ATNCED1, NCED1	0.0484554	0.299026	-0.309165	4.86771e-05	yes	9.40445	7.2265	no	9.56489	no	15.5912	no	21.9404	no	8.66448	no	0	10.6942	no	6.41761	no	12.7864	no	7.34995	no	5.948	no	0	14.2832	no	8.47828	no	11.4702	no	13.2595	no	14.3666	no	0
Gh_A06G0847	A06	32064962	32067081	31600001	32480000	AT1G67280	Glyoxalase/Bleomycin resistance protein/Dioxygenase superfamily protein	-	20.3308	34.2004	-0.722654	7.78842e-07	yes	0.330579	0.225506	no	0.187514	no	0.2337	no	0.282367	no	0.227598	no	0	0.165108	no	0.217836	no	0.235467	no	0.511486	no	0.241084	no	0	0.272037	no	0.198742	no	0.405958	no	0.327986	no	0.349048	no	0
Gh_A06G1121	A06	70766376	70770229	70040001	71480000	AT2G33770	phosphate 2	UBC24, ATUBC24, PHO2	1.75636	0.595579	0.788686	8.14989e-10	yes	12.6009	13.0004	no	10.8596	no	11.7826	no	11.2777	no	13.4362	no	0	10.9894	no	10.5921	no	11.8279	no	10.2714	no	10.6318	no	0	12.2686	no	11.6063	no	10.4001	no	11.2125	no	11.1956	no	0
Gh_A06G1144	A06	76657542	76658228	75600001	78280000	AT5G44210	erf domain protein 9	ERF9, ATERF9, ATERF-9	10.079	7.18538	0.436705	0.00050192	yes	52.0312	18.4238	no	20.5487	no	33.5336	no	44.1089	no	25.325	no	0	25.6384	no	26.7137	no	34.2218	no	40.7907	no	27.037	no	0	26.4838	no	43.0286	no	23.0965	no	33.6997	no	20.8683	no	0
Gh_A07G1641	A07	65561247	65565522	65120001	67320000	AT2G30880	Pleckstrin homology (PH) domain-containing protein	-	15.7317	13.2267	0.233989	0.0374839	yes	13.4716	14.5859	no	14.2975	no	14.1157	no	14.7178	no	15.9364	no	0	11.938	no	11.0197	no	15.921	no	15.4312	no	16.0305	no	0	14.8144	no	12.5014	no	14.197	no	13.1735	no	13.2255	no	0
Gh_A07G1649	A07	65780721	65781659	65120001	67320000	AT3G51550	Malectin/receptor-like protein kinase family protein	FER	1.11719	0.573407	0.428259	0.0138787	yes	0	0.01856	no	0.0534435	no	0.0407239	no	0.0216686	no	0.0207028	no	0	0.0878794	no	0.0595859	no	0.09528	no	0.0330538	no	0.0783996	no	0	0.068368	no	0.021312	no	0.0403307	no	0	no	0	no	0
Gh_A07G1650	A07	65781795	65782289	65120001	67320000	AT3G51550	Malectin/receptor-like protein kinase family protein	FER	1.63737	0.747388	0.593898	0.00153483	yes	0.0453355	0.15128	no	0.0331903	no	0.121608	no	0.0371903	no	0	no	0	0.0857947	no	0.11064	no	0.0349785	no	0.277506	no	0.102009	no	0	0	no	0.0404669	no	0.0739075	no	0	no	0.148486	no	0
Gh_A08G1057	A08	72998268	73004035	72840001	74040000	AT2G47210	myb-like transcription factor family protein	-	10.8841	12.621	-0.196805	0.0065591	yes	10.1232	11.0306	no	9.65229	no	9.89463	no	10.1786	no	9.69738	no	0	11.7502	no	11.6118	no	9.73782	no	9.60815	no	9.52391	no	0	11.4167	no	11.4933	no	10.2831	no	10.2404	no	10.0625	no	0
Gh_A08G1073	A08	73729784	73730143	72840001	74040000	AT2G38905	Low temperature and salt responsive protein family	-	6.59636	4.64426	0.428523	0.0252638	yes	58.3885	42.672	no	76.7232	no	91.887	no	76.7327	no	53.4579	no	0	53.6041	no	73.4364	no	58.7486	no	66.3311	no	55.0986	no	0	57.6025	no	45.126	no	53.1476	no	61.7947	no	58.3339	no	0
Gh_A08G1077	A08	73906533	73908257	72840001	74040000	AT3G62030	rotamase CYP 4	ROC4	58.0023	88.6055	-0.602814	2.08468e-07	yes	18.0793	14.8834	no	15.5556	no	17.4627	no	18.4454	no	18.8704	no	0	14.2231	no	16.3402	no	17.8327	no	21.0501	no	17.098	no	0	14.9812	no	19.3637	no	20.6851	no	20.796	no	22.6871	no	0
Gh_A09G0087	A09	2256414	2259809	2080001	2800000	AT3G02130	receptor-like protein kinase 2	RPK2, TOAD2, CLI1	3.69613	3.05283	0.212542	0.000603736	yes	2.60085	2.9733	no	2.92874	no	2.83829	no	2.87399	no	2.71695	no	0	2.4548	no	2.90536	no	2.87189	no	2.7984	no	2.53796	no	0	3.49271	no	3.61748	no	2.56426	no	2.92165	no	2.91149	no	0
Gh_A09G0104	A09	2489495	2494551	2080001	2800000	AT5G15450	casein lytic proteinase B3	APG6, CLPB3, CLPB-P	19.3346	16.3986	0.22497	0.0160795	yes	4.88767	3.48692	no	3.38724	no	4.61192	no	5.32282	no	4.56869	no	0	3.8597	no	3.37721	no	4.91088	no	5.53218	no	4.89267	no	0	4.71605	no	3.84342	no	5.56235	no	5.53935	no	5.11635	no	0
Gh_A09G0114	A09	2737796	2743877	2080001	2800000	AT5G15400	U-box domain-containing protein	-	16.3273	14.1109	0.197457	4.87251e-06	yes	19.0339	17.9281	no	18.9254	no	19.2836	no	20.5807	no	22.6989	no	0	18.6369	no	18.0225	no	20.3402	no	19.9122	no	20.6897	no	0	22.6613	no	21.1964	no	19.2237	no	20.3814	no	19.0255	no	0
Gh_A10G0580	A10	7469282	7477070	7280001	8600000	AT1G59870	ABC-2 and Plant PDR ABC-type transporter family protein	PEN3, PDR8, ATPDR8, ABCG36, ATABCG36	0.397456	0.252607	0.157869	0.0282829	yes	2.14264	2.79391	no	1.97127	no	2.33994	no	1.88196	no	2.13362	no	0	1.93827	no	2.27827	no	3.09612	no	2.39289	no	2.17052	no	0	1.9543	no	2.63039	no	1.8859	no	1.70906	no	1.56745	no	0
Gh_A10G0581	A10	7481691	7496346	7280001	8600000	AT1G27510	Protein of unknown function (DUF3506)	-	2.93039	3.81355	-0.292429	0.0481859	yes	5.07575	4.08424	no	3.66861	no	3.55215	no	3.87072	no	3.4017	no	0	2.69507	no	5.13404	no	4.31421	no	3.38134	no	3.91802	no	0	5.84889	no	4.43041	no	2.92015	no	3.45966	no	3.61791	no	0
Gh_A10G0871	A10	18887952	18889452	18800001	20080000	AT3G51030	thioredoxin H-type 1	ATTRX1, ATTRX H1, TRX1	91.8195	84.5454	0.117737	0.0113162	yes	301.212	283.088	no	251.991	no	295.672	no	309.743	no	265.915	no	0	262.694	no	251.48	no	253.128	no	297.392	no	271.531	no	0	240.58	no	217.562	no	276.55	no	298.415	no	303.494	no	0
Gh_A10G0886	A10	19193297	19197076	18800001	20080000	AT5G66210	calcium-dependent protein kinase 28	CPK28	4.29226	5.01221	-0.184011	0.0193375	yes	5.49638	6.55949	no	7.76441	no	6.34412	no	5.55029	no	5.46644	no	0	6.54981	no	6.13542	no	6.77	no	5.79567	no	6.58037	no	0	6.82296	no	6.89488	no	5.61095	no	6.00201	no	5.36381	no	0
Gh_A10G0887	A10	19201305	19204587	18800001	20080000	AT5G66130	RADIATION SENSITIVE 17	ATRAD17, RAD17	3.43031	4.06826	-0.194081	0.0141305	yes	6.13491	4.30677	no	5.19768	no	4.96183	no	5.6719	no	5.3627	no	0	4.50684	no	5.19014	no	4.96566	no	5.68713	no	4.64655	no	0	5.07042	no	5.42674	no	5.21377	no	5.5717	no	4.44075	no	0
Gh_A10G0888	A10	19268072	19269237	18800001	20080000	AT4G35100	plasma membrane intrinsic protein 3	PIP3, PIP3A, PIP2;7, SIMIP	38.7408	23.8167	0.679311	7.62954e-08	yes	1.6168	2.31447	no	1.57887	no	1.94406	no	2.08883	no	2.74508	no	0	1.88017	no	2.20557	no	2.14116	no	1.55262	no	2.29311	no	0	2.37858	no	2.29839	no	2.27048	no	1.70754	no	3.04991	no	0
Gh_A10G0891	A10	19295716	19301610	18800001	20080000	AT5G66020	Phosphoinositide phosphatase family protein	IBS2, ATSAC1B, ATSAC6, SACIB	5.38895	6.5804	-0.246695	0.000380344	yes	7.7589	11.0341	no	11.6298	no	5.97186	no	6.55202	no	7.46367	no	0	10.4023	no	11.5538	no	6.87572	no	6.56084	no	5.45889	no	0	13.1736	no	9.68665	no	6.03103	no	7.32449	no	5.75944	no	0
Gh_A10G1262	A10	66121243	66122151	65160001	66360000	AT4G20140	Leucine-rich repeat transmembrane protein kinase	GSO1	0.16449	0.0104136	0.204752	0.00719119	yes	0	0	no	0	no	0	no	0	no	0	no	0	0	no	0	no	0	no	0	no	0	no	0	0	no	0	no	0	no	0	no	0	no	0
Gh_A10G1269	A10	66158385	66159287	65160001	66360000	AT3G54420	homolog of carrot EP3-3 chitinase	ATEP3, ATCHITIV, CHIV, EP3	0.438579	0.130869	0.347212	0.026263	yes	0.460154	0.342273	no	0.463945	no	0.381284	no	0.443799	no	0.521822	no	0	0.288979	no	0.783072	no	0.508025	no	0.747246	no	0.948322	no	0	0.775504	no	0.389802	no	0.863948	no	0.518641	no	1.22039	no	0
Gh_A11G0811	A11	8064157	8074163	7640001	8520000	AT2G46020	transcription regulatory protein SNF2, putative	CHR2, ATBRM, BRM, CHA2	8.09104	6.3716	0.302467	4.80493e-06	yes	7.04104	9.30791	no	8.5195	no	7.58585	no	6.87707	no	11.6388	no	0	7.33467	no	7.37445	no	9.98562	no	8.90645	no	11.3002	no	0	9.90358	no	9.35733	no	8.57185	no	8.02558	no	8.57745	no	0
Gh_A11G0828	A11	8275660	8277906	7640001	8520000	AT4G01280	Homeodomain-like superfamily protein	-	41.1421	41.5492	-0.0138686	0.0403246	yes	9.56091	7.44752	no	7.51397	no	11.5053	no	11.6984	no	10.2206	no	0	6.93558	no	5.57155	no	12.7343	no	13.5999	no	12.8746	no	0	8.06572	no	6.11084	no	11.8333	no	12.4889	no	15.6561	no	0
Gh_A11G0840	A11	8503404	8504747	7640001	8520000	AT2G46210	Fatty acid/sphingolipid desaturase	-	3.17271	4.751	-0.462827	0.000114261	yes	1.39801	0.97469	no	0.788751	no	0.743433	no	1.21608	no	0.877139	no	0	1.37472	no	1.24587	no	0.762517	no	0.998707	no	0.823227	no	0	0.979988	no	1.43765	no	1.18864	no	1.37409	no	1.21833	no	0
Gh_A11G1870	A11	47178916	47181358	46440001	47440000	AT5G65530	Protein kinase superfamily protein	-	15.6239	10.8471	0.488717	0.000729894	yes	15.3235	11.0898	no	12.1698	no	11.2683	no	13.6819	no	9.89346	no	0	15.2418	no	13.8984	no	12.5853	no	10.8286	no	10.299	no	0	19.9694	no	17.3265	no	13.5075	no	14.9713	no	13.1457	no	0
Gh_A11G1872	A11	47324842	47325321	46440001	47440000	AT4G37990	elicitor-activated gene 3-2	ELI3-2, ELI3, ATCAD8, CAD-B2	0.0235894	0	0.0336371	0.0188716	yes	0	0	no	0	no	0	no	0	no	0	no	0	0	no	0	no	0	no	0	no	0	no	0	0	no	0	no	0	no	0.0355689	no	0	no	0
Gh_A12G0248	A12	3785771	3814765	3360001	4600000	AT1G71220	UDP-glucose:glycoprotein glucosyltransferases;transferases, transferring hexosyl groups;transferases, transferring glycosyl groups	EBS1, UGGT, PSL2	0.383082	0.29481	0.0951468	0.0310178	yes	0.0964243	0.125783	no	0.155337	no	0.171372	no	0.135833	no	0.229246	no	0	0.16865	no	0.0693438	no	0.180904	no	0.230333	no	0.182509	no	0	0.181229	no	0.185053	no	0.145675	no	0.221029	no	0.106103	no	0
Gh_A12G2006	A12	82949960	82951357	82880001	83400000	AT4G17260	Lactate/malate dehydrogenase family protein	-	1.15133	2.34004	-0.634641	0.0202805	yes	1.28423	1.26942	no	2.42008	no	1.64172	no	1.30306	no	1.58493	no	0	1.8829	no	1.90837	no	1.34637	no	1.46726	no	2.32351	no	0	10.6739	no	4.23818	no	1.36998	no	1.16537	no	1.32491	no	0
Gh_A12G2045	A12	83360575	83361709	82880001	83400000	AT4G22880	leucoanthocyanidin dioxygenase	LDOX, TDS4, TT18, ANS	0.328655	0.109203	0.260444	0.00205169	yes	0	0	no	0	no	0	no	0	no	0	no	0	0	no	0	no	0	no	0	no	0	no	0	0	no	0	no	0	no	0	no	0.0359369	no	0
Gh_A12G2048	A12	83379376	83409840	82880001	83400000	AT4G22950	AGAMOUS-like 19	AGL19, GL19	6.90762	10.7121	-0.566683	0.000685429	yes	4.75818	3.0803	no	4.10572	no	4.92999	no	5.38132	no	3.98008	no	0	4.02044	no	3.26363	no	3.64453	no	4.33817	no	3.82308	no	0	4.89121	no	4.33041	no	4.45248	no	5.0775	no	3.92301	no	0
Gh_A13G1136	A13	63255871	63258179	62760001	64040000	AT5G55580	Mitochondrial transcription termination factor family protein	-	6.99435	8.91006	-0.309914	0.000247537	yes	0.134541	0.221476	no	0.129098	no	0.0364691	no	0.106037	no	0.123295	no	0	0.268617	no	0.107891	no	0.126437	no	0.140255	no	0.0861428	no	0	0.176757	no	0.128041	no	0.105603	no	0.12397	no	0.131438	no	0
Gh_A13G1138	A13	63306736	63310625	62760001	64040000	AT4G26640	WRKY family transcription factor family protein	WRKY20, AtWRKY20	10.2901	8.24148	0.288865	1.26106e-06	yes	12.0729	9.57638	no	9.36489	no	10.407	no	11.4482	no	11.1984	no	0	9.82847	no	11.8577	no	10.9846	no	11.9216	no	9.91765	no	0	10.6547	no	12.0684	no	10.2487	no	11.9424	no	10.4327	no	0
Gh_A13G1145	A13	63579943	63587305	62760001	64040000	AT1G49980	DNA/RNA polymerases superfamily protein	-	9.4742	15.0316	-0.614076	8.73117e-05	yes	23.1868	21.8586	no	19.2088	no	20.6882	no	24.6316	no	23.6715	no	0	19.4506	no	23.7639	no	22.0436	no	22.4909	no	18.68	no	0	24.0147	no	25.9417	no	19.6714	no	24.7877	no	21.7356	no	0
Gh_A13G1158	A13	63863233	63865202	62760001	64040000	AT4G26850	mannose-1-phosphate guanylyltransferase (GDP)s;GDP-galactose:mannose-1-phosphate guanylyltransferases;GDP-galactose:glucose-1-phosphate guanylyltransferases;GDP-galactose:myoinositol-1-phosphate guanylyltransferases;glucose-1-phosphate guanylyltransferase	VTC2	229.391	142.237	0.685682	0.00486549	yes	29.5506	25.2177	no	26.5294	no	27.7242	no	32.9654	no	33.289	no	0	21.9666	no	25.9473	no	27.301	no	28.6146	no	28.4685	no	0	26.0501	no	25.7335	no	26.7942	no	24.977	no	28.2849	no	0
Gh_A13G1390	A13	70643746	70648550	70320001	71480000	AT4G02600	Seven transmembrane MLO family protein	MLO1, ATMLO1	16.1051	9.79159	0.664518	4.5754e-07	yes	17.0176	19.5371	no	13.9372	no	17.2446	no	17.7465	no	15.1444	no	0	15.0579	no	14.1996	no	16.7937	no	17.9398	no	14.7142	no	0	14.0436	no	15.8578	no	18.9619	no	17.5403	no	17.7299	no	0
Gh_A13G1408	A13	71141313	71146703	70320001	71480000	AT1G58030	cationic amino acid transporter 2	CAT2	1.46626	0.929224	0.354306	0.00052025	yes	9.65916	7.87096	no	8.95925	no	8.15387	no	8.54432	no	6.36099	no	0	8.8776	no	12.4397	no	8.42194	no	6.87283	no	6.22268	no	0	11.7844	no	11.6186	no	7.6906	no	9.14933	no	7.28388	no	0
Gh_D01G1255	D01	31346853	31347032	31160001	41080000	AT3G20770	Ethylene insensitive 3 family protein	EIN3, AtEIN3	0.155945	0.0146044	0.188155	0.0433747	yes	0	0	no	0	no	0	no	0	no	0	no	0	0	no	0	no	0	no	0.202145	no	0	no	0	0	no	0	no	0.0962629	no	0	no	0.108926	no	0
Gh_D01G1262	D01	32186566	32194357	31160001	41080000	AT5G03730	Protein kinase superfamily protein	CTR1, SIS1, AtCTR1	6.01805	7.23587	-0.23085	3.35149e-05	yes	7.07384	8.11866	no	7.50055	no	6.70805	no	7.22474	no	7.219	no	0	7.85151	no	7.43378	no	7.66607	no	6.95075	no	6.77134	no	0	8.37869	no	8.3241	no	7.69454	no	7.58138	no	5.69983	no	0
Gh_D01G1334	D01	38992350	38993199	31160001	41080000	AT1G59960	NAD(P)-linked oxidoreductase superfamily protein	-	0.280321	0.0992389	0.220001	0.0255843	yes	0.193874	0.786623	no	0.423284	no	0.324126	no	0.135358	no	0.0726428	no	0	0.62493	no	0.419877	no	0.276648	no	0.0689909	no	0.175548	no	0	0.768027	no	0.0767221	no	0.232881	no	0.244632	no	0.392043	no	0
Gh_D01G1981	D01	58401023	58408458	58280001	59240000	AT2G36060	MMS ZWEI homologue 3	MMZ3, UEV1C	63.7854	58.8962	0.113204	0.0186705	yes	160.828	140.443	no	134.107	no	170.646	no	176.8	no	158.513	no	0	139.871	no	149.912	no	151.948	no	159.428	no	164.841	no	0	139.881	no	130.839	no	156.701	no	166.784	no	172.471	no	0
Gh_D01G1984	D01	58465065	58466615	58280001	59240000	AT1G52340	NAD(P)-binding Rossmann-fold superfamily protein	ABA2, SIS4, GIN1, SDR1, ISI4, SRE1, ATABA2, ATSDR1	23.7346	33.6846	-0.487765	0.0298323	yes	47.0882	52.8482	no	67.9062	no	42.8731	no	59.6784	no	61.2519	no	0	42.538	no	24.605	no	43.34	no	43.2819	no	47.263	no	0	42.5551	no	21.0738	no	33.6046	no	32.8876	no	46.7464	no	0
Gh_D01G1990	D01	58619886	58622209	58280001	59240000	AT1G52340	NAD(P)-binding Rossmann-fold superfamily protein	ABA2, SIS4, GIN1, SDR1, ISI4, SRE1, ATABA2, ATSDR1	0.097273	0.00894595	0.121074	0.0342348	yes	0	0	no	0	no	0	no	0	no	0	no	0	0	no	0.168886	no	0.0807448	no	0	no	0	no	0	0	no	0.0934142	no	0	no	0	no	0.257675	no	0
Gh_D01G2017	D01	59064910	59066379	58280001	59240000	AT2G27690	cytochrome P450, family 94, subfamily C, polypeptide 1	CYP94C1	0.0925391	0.0160285	0.104744	0.000224851	yes	0	0	no	0	no	0	no	0.0125065	no	0	no	0	0	no	0.0123014	no	0.0127755	no	0	no	0	no	0	0.029307	no	0	no	0	no	0	no	0.0398183	no	0
Gh_D01G2021	D01	59118076	59119092	58280001	59240000	AT3G09980	Family of unknown function (DUF662)	-	90.8222	80.7932	0.166861	0.032669	yes	73.1135	82.0593	no	85.8588	no	63.4973	no	85.8156	no	76.7818	no	0	79.4842	no	88.902	no	67.3577	no	72.5352	no	70.5933	no	0	98.4479	no	77.8954	no	65.6916	no	68.3407	no	76.493	no	0
Gh_D01G2027	D01	59237017	59238977	58280001	59240000	AT2G36460	Aldolase superfamily protein	-	0.0562088	0.240182	-0.231657	0.00341129	yes	0.0417053	0.0810488	no	0.0161433	no	0.129513	no	0	no	0.179978	no	0	0	no	0.0695139	no	0.0692865	no	0.101299	no	0.0877286	no	0	0.078762	no	0.056625	no	0	no	0.0719861	no	0.342689	no	0
Gh_D01G2138	D01	60396138	60398560	60240001	61280000	AT4G34110	poly(A) binding protein 2	PAB2, PABP2, ATPAB2	2.09818	6.26785	-1.23011	4.77095e-06	yes	5.19018	7.63433	no	7.58397	no	6.44677	no	6.25013	no	4.52339	no	0	7.65234	no	6.04454	no	5.62109	no	6.07986	no	3.70297	no	0	5.72467	no	8.55606	no	6.99262	no	8.96402	no	4.27554	no	0
Gh_D01G2143	D01	60434509	60436436	60240001	61280000	AT5G59880	actin depolymerizing factor 3	ADF3	115.387	96.2463	0.259211	0.000179667	yes	394.412	292.967	no	262.251	no	258.558	no	316.161	no	312.276	no	0	335.994	no	326.429	no	346.031	no	351.419	no	352.535	no	0	333.951	no	315.359	no	359.424	no	340.994	no	361.738	no	0
Gh_D01G2157	D01	60535374	60537549	60240001	61280000	AT2G37860	Protein of unknown function (DUF3411)	LCD1	20.1393	24.7839	-0.286544	0.000645274	yes	9.65754	11.792	no	11.9853	no	12.8279	no	11.4804	no	13.9251	no	0	12.699	no	11.8108	no	11.8725	no	12.8867	no	11.9801	no	0	9.26532	no	14.2831	no	13.4837	no	14.0943	no	12.1733	no	0
Gh_D01G2164	D01	60598769	60600787	60240001	61280000	AT3G55550	Concanavalin A-like lectin protein kinase family protein	-	2.52325	3.44887	-0.336532	0.00213692	yes	0.0520026	0.017254	no	0.052529	no	0.0392338	no	0.0373516	no	0.05702	no	0	0.052565	no	0.0366038	no	0.145092	no	0.168057	no	0.0926766	no	0	0.0745949	no	0.0305034	no	0.07114	no	0.091697	no	0.0751215	no	0
Gh_D01G2170	D01	60657571	60660270	60240001	61280000	AT2G28930	protein kinase 1B	APK1B, PK1B	2.98294	1.79978	0.50852	0.00341047	yes	5.792	5.91237	no	6.96877	no	7.08372	no	6.63267	no	5.5094	no	0	5.53108	no	6.54026	no	5.92813	no	6.74146	no	5.45339	no	0	5.63799	no	6.67056	no	4.49067	no	4.9064	no	4.94551	no	0
Gh_D01G2201	D01	60902594	60906600	60240001	61280000	AT2G38025	Cysteine proteinases superfamily protein	-	18.1089	37.8005	-1.02183	4.90113e-09	yes	4.94581	4.92262	no	4.97587	no	4.80758	no	4.20892	no	4.63328	no	0	3.93715	no	5.04715	no	4.62632	no	5.76631	no	3.65692	no	0	5.00863	no	5.17399	no	5.07983	no	5.39819	no	5.03492	no	0
Gh_D01G2214	D01	60991352	60994133	60240001	61280000	AT5G05780	RP non-ATPase subunit 8A	RPN8A, AE3, ATHMOV34	67.0453	102.098	-0.599444	1.39835e-09	yes	91.9245	90.2541	no	80.1892	no	95.8813	no	100.85	no	91.5072	no	0	93.7512	no	84.7509	no	96.3312	no	104.367	no	96.6254	no	0	89.0484	no	92.6645	no	116.181	no	113.184	no	99.3274	no	0
Gh_D02G1415	D02	48600863	48601402	48360001	49240000	AT3G07930	DNA glycosylase superfamily protein	-	2.39609	1.69154	0.335441	0.0234339	yes	1.4708	1.82878	no	1.66932	no	1.29463	no	1.00004	no	1.32719	no	0	1.8231	no	1.78966	no	1.4225	no	2.07848	no	1.37898	no	0	2.18891	no	1.88272	no	1.05777	no	1.16244	no	1.45664	no	0
Gh_D02G1425	D02	49080007	49084573	48360001	49240000	AT2G01650	plant UBX domain-containing protein 2	PUX2	6.89836	8.25914	-0.229326	0.000599399	yes	17.8383	13.6657	no	15.6246	no	16.4699	no	19.3582	no	16.0854	no	0	13.7724	no	15.068	no	16.3051	no	16.7951	no	15.9539	no	0	15.7065	no	14.8714	no	16.267	no	16.7444	no	15.8995	no	0
Gh_D02G1427	D02	49174037	49176696	48360001	49240000	AT2G01630	O-Glycosyl hydrolases family 17 protein	-	1.63533	2.81172	-0.532461	0.0105083	yes	3.87099	2.95723	no	3.17109	no	4.02579	no	4.68952	no	4.53646	no	0	3.62416	no	3.31168	no	4.34346	no	5.02311	no	3.79359	no	0	2.55643	no	4.37844	no	4.36789	no	5.21811	no	4.48158	no	0
Gh_D03G0596	D03	14097793	14100165	13120001	14120000	AT1G52740	histone H2A protein 9	HTA9	24.905	38.164	-0.596296	0.000301223	yes	43.3485	39.4982	no	37.6001	no	40.8772	no	46.7378	no	40.2401	no	0	41.9049	no	42.754	no	38.6888	no	40.8226	no	36.5244	no	0	37.095	no	38.3664	no	42.2293	no	42.028	no	36.0024	no	0
Gh_D03G1334	D03	41784439	41786544	41400001	42160000	AT2G30020	Protein phosphatase 2C family protein	-	4.12961	2.88075	0.402513	1.14668e-05	yes	4.18614	5.15857	no	4.83936	no	4.63139	no	4.07666	no	4.71857	no	0	5.94057	no	5.41575	no	4.12888	no	8.22012	no	3.58402	no	0	10.0458	no	7.48902	no	2.20175	no	2.97754	no	2.76106	no	0
Gh_D03G1358	D03	42153476	42154918	41400001	42160000	AT3G21780	UDP-glucosyl transferase 71B6	UGT71B6	15.7453	10.2099	0.57898	2.10768e-06	yes	0.117865	0.0547809	no	0.0507708	no	0.153922	no	0.190973	no	0.0802591	no	0	0.0277728	no	0.0128395	no	0.0885851	no	0.0537525	no	0.133451	no	0	0.0592905	no	0.0553051	no	0.0979311	no	0.127394	no	0.0647456	no	0
Gh_D05G1550	D05	14047533	14058396	14040001	15040000	AT1G61120	terpene synthase 04	TPS04, GES, TPS4	1.25748	0.221953	0.885523	8.44668e-05	yes	0.0097969	0	no	0	no	0	no	0.00803674	no	0.00849484	no	0	0	no	0.00825126	no	0	no	0	no	0.0157252	no	0	0	no	0.00897578	no	0	no	0	no	0.0164949	no	0
Gh_D05G1551	D05	14081375	14086730	14040001	15040000	AT1G61120	terpene synthase 04	TPS04, GES, TPS4	1.74472	0.616065	0.764172	0.00127371	yes	0.0169147	0.10398	no	0.0768411	no	0.0526233	no	0.00685727	no	0.0758506	no	0	0.00883033	no	0.00713698	no	0.0283003	no	0.0459261	no	0.00663409	no	0	0.059452	no	0.078784	no	0.0565817	no	0.043462	no	0.0585484	no	0
Gh_D05G1575	D05	14232644	14236166	14040001	15040000	AT5G57580	Calmodulin-binding protein	-	7.7675	4.35477	0.711339	7.27116e-06	yes	2.61609	2.79509	no	2.94058	no	3.01454	no	3.12258	no	4.31756	no	0	2.26946	no	2.31865	no	3.25939	no	3.60799	no	4.66969	no	0	2.85707	no	2.3192	no	3.2012	no	3.21757	no	4.47091	no	0
Gh_D05G1594	D05	14417895	14420205	14040001	15040000	AT1G61660	basic helix-loop-helix (bHLH) DNA-binding superfamily protein	-	3.02608	0.959751	1.03871	4.30182e-07	yes	3.57061	2.81208	no	3.20937	no	3.24011	no	3.08348	no	3.77306	no	0	2.93334	no	2.71687	no	4.24055	no	4.1338	no	3.51356	no	0	3.70066	no	3.3089	no	3.83754	no	3.45236	no	3.1334	no	0
Gh_D05G1628	D05	14656669	14660668	14040001	15040000	AT2G31580	tRNAHis guanylyltransferase	-	2.8642	3.58982	-0.248268	0.037481	yes	4.64878	4.32512	no	4.70245	no	3.1573	no	3.7027	no	3.40674	no	0	4.29352	no	5.17266	no	3.95871	no	3.74757	no	3.19889	no	0	3.8529	no	5.69409	no	3.70705	no	4.09222	no	3.49738	no	0
Gh_D05G1658	D05	14872430	14875568	14040001	15040000	AT4G22300	carboxylesterases	SOBER1	11.9507	14.4057	-0.250435	0.00243157	yes	13.5542	12.1141	no	13.388	no	12.8865	no	13.9847	no	11.5172	no	0	11.1288	no	12.6988	no	13.488	no	14.53	no	13.5732	no	0	11.1383	no	12.5083	no	13.4147	no	13.8277	no	13.7651	no	0
Gh_D05G1672	D05	15018670	15023634	14040001	15040000	AT4G12570	ubiquitin protein ligase 5	UPL5	4.00619	3.43119	0.17602	0.00317977	yes	6.12239	5.15769	no	5.10462	no	5.64421	no	5.86115	no	5.09921	no	0	5.04608	no	5.68368	no	5.72571	no	5.77295	no	5.46043	no	0	5.95188	no	5.94481	no	5.55677	no	5.40781	no	5.13373	no	0
Gh_D05G3343	D05	54148674	54156601	53880001	55080000	AT3G03300	dicer-like 2	DCL2, ATDCL2	1.51368	0.727903	0.540778	1.73626e-10	yes	0.592884	0.46765	no	0.404765	no	0.453299	no	0.605185	no	0.484613	no	0	0.339827	no	0.390103	no	0.530396	no	0.743753	no	0.574192	no	0	0.462907	no	0.507788	no	0.44038	no	0.559589	no	0.461659	no	0
Gh_D05G3345	D05	54207250	54211817	53880001	55080000	AT4G10780	LRR and NB-ARC domains-containing disease resistance protein	-	0.492018	0.315791	0.181335	0.00943246	yes	0.633757	0.546078	no	0.480321	no	0.421208	no	0.396431	no	0.579223	no	0	0.44518	no	0.346657	no	0.442248	no	0.533683	no	0.481718	no	0	0.476243	no	0.46624	no	0.295711	no	0.412177	no	0.2814	no	0
Gh_D05G3364	D05	54532694	54533758	53880001	55080000	AT4G27190	NB-ARC domain-containing disease resistance protein	-	0.669256	0.165723	0.517981	7.36383e-08	yes	0.234705	0.321728	no	0.149484	no	0.339762	no	0.207018	no	0.271023	no	0	0.224033	no	0.329986	no	0.288255	no	0.207016	no	0.468583	no	0	0.360465	no	0.209048	no	0.240627	no	0.265808	no	0.283988	no	0
Gh_D05G3366	D05	54572867	54574177	53880001	55080000	AT4G27190	NB-ARC domain-containing disease resistance protein	-	0.0190689	0.00100153	0.0258074	0.0258208	yes	0	0	no	0	no	0	no	0	no	0	no	0	0	no	0	no	0	no	0	no	0	no	0	0	no	0	no	0	no	0	no	0	no	0
Gh_D05G3367	D05	54608807	54611687	53880001	55080000	AT4G27190	NB-ARC domain-containing disease resistance protein	-	0.0981376	0	0.135059	0.00787268	yes	0	0	no	0	no	0	no	0	no	0.00978014	no	0	0	no	0.00905806	no	0	no	0	no	0	no	0	0	no	0	no	0	no	0	no	0	no	0
Gh_D05G3369	D05	54637682	54640633	53880001	55080000	AT4G27190	NB-ARC domain-containing disease resistance protein	-	0.0811615	0.0110914	0.0966687	9.44021e-05	yes	0	0.00676272	no	0.0111122	no	0.0129444	no	0	no	0.0194143	no	0	0	no	0.0122473	no	0.00635963	no	0.011384	no	0.00569214	no	0	0.00734519	no	0	no	0	no	0.00577346	no	0	no	0
Gh_D05G3370	D05	54667452	54670496	53880001	55080000	AT4G27190	NB-ARC domain-containing disease resistance protein	-	0.0565396	0.00101723	0.07788	0.000339853	yes	0	0.0128385	no	0.00538634	no	0	no	0.0327439	no	0.00640979	no	0	0	no	0	no	0.0122589	no	0.00594349	no	0.00629119	no	0	0	no	0	no	0.016982	no	0	no	0.00615083	no	0
Gh_D05G3371	D05	54696752	54699709	53880001	55080000	AT4G27190	NB-ARC domain-containing disease resistance protein	-	0.0844546	0.000651025	0.116031	0.0050381	yes	0.486285	0.238317	no	0.503353	no	0.233783	no	0.265685	no	0.399519	no	0	0.455445	no	0.288067	no	0.35061	no	0.163761	no	0.175917	no	0	0.459439	no	0.899314	no	0.408937	no	0.404497	no	0.456471	no	0
Gh_D05G3372	D05	54702978	54705941	53880001	55080000	AT4G27190	NB-ARC domain-containing disease resistance protein	-	0.0181819	0.00151105	0.023817	0.00149148	yes	0	0	no	0.007472	no	0	no	0	no	0	no	0	0	no	0.00636597	no	0	no	0.0113789	no	0	no	0	0	no	0.01335	no	0	no	0	no	0.00614567	no	0
Gh_D05G3373	D05	54741602	54742516	53880001	55080000	AT5G63020	Disease resistance protein (CC-NBS-LRR class) family	-	0.0464659	0.000673925	0.0645534	0.00631523	yes	8.63427	3.81759	no	5.51406	no	4.43496	no	3.68858	no	3.15664	no	0	7.83229	no	8.0849	no	5.22011	no	2.95874	no	2.3182	no	0	5.49972	no	9.05085	no	4.00845	no	4.97637	no	3.7867	no	0
Gh_D05G3374	D05	54750425	54753385	53880001	55080000	AT4G27190	NB-ARC domain-containing disease resistance protein	-	0.239946	0.0102468	0.29557	3.01774e-07	yes	0	0.0132029	no	0.0149592	no	0.0203466	no	0.00620675	no	0	no	0	0.00719967	no	0	no	0.0126806	no	0.00615324	no	0.00567483	no	0	0.00732285	no	0.0136137	no	0.0116426	no	0.0120903	no	0.0123038	no	0
Gh_D05G3376	D05	54788560	54792933	53880001	55080000	AT4G27190	NB-ARC domain-containing disease resistance protein	-	0.0932743	0	0.128655	8.62666e-05	yes	0	0	no	0	no	0.00974963	no	0	no	0.00966627	no	0	0.0114132	no	0	no	0	no	0	no	0.0195512	no	0	0	no	0	no	0	no	0	no	0.0281482	no	0
Gh_D05G3383	D05	54892326	54894683	53880001	55080000	AT4G27190	NB-ARC domain-containing disease resistance protein	-	2.12098	0.0346565	1.59285	7.2722e-07	yes	0	0	no	0	no	0	no	0	no	0.00803403	no	0	0	no	0	no	0	no	0.00767585	no	0.00712665	no	0	0.00881171	no	0	no	0	no	0	no	0.00772576	no	0
Gh_D05G3384	D05	54905398	54908394	53880001	55080000	AT4G27190	NB-ARC domain-containing disease resistance protein	-	1.32954	0.0353811	1.16988	1.46394e-10	yes	0	0	no	0.00578703	no	0	no	0	no	0	no	0	0.00668363	no	0	no	0	no	0	no	0	no	0	0	no	0	no	0	no	0	no	0	no	0
Gh_D05G3385	D05	54913280	54978934	53880001	55080000	AT3G23550	MATE efflux family protein	-	1.00226	1.4218	-0.274451	0.0251729	yes	15.6661	19.3983	no	20.468	no	16.9315	no	14.6883	no	13.1235	no	0	18.8709	no	20.8382	no	15.5607	no	15.2824	no	12.2451	no	0	17.4291	no	18.0243	no	16.0916	no	14.9556	no	12.8759	no	0
Gh_D06G0410	D06	5775379	5798649	5080001	6120000	AT1G21760	F-box protein 7	ATFBP7, FBP7	10.4577	7.42512	0.443554	0.00149604	yes	11.1863	11.8535	no	10.0729	no	11.2154	no	13.8523	no	11.3378	no	0	12.0194	no	11.0691	no	11.0883	no	11.8558	no	11.7116	no	0	14.6265	no	11.1794	no	12.5665	no	11.1988	no	13.7231	no	0
Gh_D06G0425	D06	6117372	6125397	5080001	6120000	AT4G32551	LisH dimerisation motif;WD40/YVTN repeat-like-containing domain	LUG, RON2	23.7324	19.9175	0.24169	1.20492e-07	yes	22.8999	22.84	no	23.0292	no	22.9299	no	25.4628	no	25.6529	no	0	20.6682	no	22.1579	no	24.288	no	23.4879	no	24.026	no	0	27.4465	no	26.0979	no	21.8603	no	22.9729	no	21.6753	no	0
Gh_D06G1121	D06	25910270	25911911	25840001	26680000	AT4G31550	WRKY DNA-binding protein 11	WRKY11, ATWRKY11	10.4959	6.23758	0.667544	4.18349e-06	yes	30.7215	28.2136	no	33.408	no	40.5047	no	32.9015	no	24.2072	no	0	31.7561	no	33.974	no	25.5553	no	32.5972	no	19.5836	no	0	26.4443	no	22.0562	no	23.7911	no	26.4268	no	22.4687	no	0
Gh_D07G0870	D07	11286463	11288875	10960001	11560000	AT4G12740	HhH-GPD base excision DNA repair family protein	-	2.67837	4.35949	-0.54303	3.69525e-06	yes	1.34396	1.00019	no	1.6244	no	1.82963	no	1.59593	no	1.51641	no	0	0.948375	no	1.42382	no	1.13469	no	1.40109	no	1.09011	no	0	1.1435	no	1.296	no	1.23308	no	0.805173	no	0.864124	no	0
Gh_D10G1253	D10	22747582	22749561	22000001	23240000	AT3G48560	chlorsulfuron/imidazolinone resistant 1	CSR1, ALS, AHAS, TZP5, IMR1	58.2996	63.4781	-0.120786	0.0106446	yes	9.19185	10.658	no	10.6206	no	9.66905	no	10.3666	no	10.8732	no	0	11.7051	no	12.7971	no	11.4668	no	12.6594	no	11.0088	no	0	14.0528	no	14.8816	no	13.473	no	12.8073	no	11.8565	no	0
Gh_D10G1269	D10	23009163	23027834	22000001	23240000	AT3G59410	protein kinase family protein	GCN2	4.17139	3.53474	0.189533	0.00772711	yes	3.7716	5.22269	no	4.84528	no	3.34188	no	3.81419	no	4.43099	no	0	4.43354	no	4.16893	no	4.81079	no	4.04262	no	4.18882	no	0	6.46576	no	5.70322	no	4.34084	no	4.04613	no	3.60647	no	0
Gh_D10G1930	D10	53955873	53959220	53440001	54040000	AT3G06730	Thioredoxin z	TRX P, TRX z	17.7848	55.7106	-1.59405	1.65478e-09	yes	2.07865	3.29557	no	2.70886	no	2.78214	no	2.7225	no	2.62692	no	0	2.92843	no	2.82296	no	2.45327	no	2.98634	no	2.76682	no	0	1.79638	no	4.0251	no	3.26513	no	3.34131	no	2.25217	no	0
Gh_D11G1193	D11	11069988	11076285	10280001	12120000	AT4G02390	poly(ADP-ribose) polymerase	APP, PARP1, ATPARP1, PP	2.60634	3.69466	-0.380483	3.22186e-05	yes	3.5778	3.49597	no	3.87669	no	4.11848	no	3.99471	no	3.94528	no	0	4.07054	no	3.38605	no	3.78968	no	3.83225	no	3.22263	no	0	3.87828	no	4.48188	no	4.30147	no	4.56348	no	3.85623	no	0
Gh_D11G1195	D11	11089391	11091357	10280001	12120000	AT2G47590	photolyase/blue-light receptor 2	PHR2	139.89	124.395	0.168087	0.0427056	yes	29.9638	40.439	no	33.3385	no	32.7906	no	35.2562	no	31.0386	no	0	32.221	no	29.1833	no	36.9847	no	36.6033	no	34.3986	no	0	34.2995	no	34.1582	no	38.0197	no	36.6221	no	37.0899	no	0
Gh_D11G1203	D11	11182812	11188782	10280001	12120000	AT2G47800	multidrug resistance-associated protein 4	ATMRP4, EST3, MRP4, ABCC4	14.6793	10.2961	0.473036	0.00123399	yes	6.7754	7.68705	no	5.43606	no	6.88616	no	7.30294	no	9.00246	no	0	7.30404	no	4.00698	no	8.11795	no	7.58569	no	9.35273	no	0	9.65008	no	4.46151	no	8.8082	no	7.70851	no	8.93186	no	0
Gh_D11G1212	D11	11341477	11344768	10280001	12120000	AT3G62770	Transducin/WD40 repeat-like superfamily protein	AtATG18a	11.3966	7.18178	0.599455	1.59334e-09	yes	15.4005	11.4652	no	12.3814	no	15.1882	no	16.8481	no	15.4127	no	0	11.2594	no	12.4155	no	13.5478	no	12.1784	no	14.7253	no	0	14.2604	no	13.7348	no	13.9297	no	14.1696	no	16.0134	no	0
Gh_D11G1230	D11	11585081	11588573	10280001	12120000	AT2G47900	tubby like protein 3	AtTLP3, TLP3	22.4483	17.2663	0.360298	1.72127e-09	yes	18.1931	15.0912	no	15.8424	no	17.7135	no	19.1062	no	17.9369	no	0	14.5696	no	17.1597	no	19.4904	no	19.3325	no	17.3072	no	0	20.303	no	19.2592	no	19.8335	no	18.7221	no	18.2183	no	0
Gh_D11G1237	D11	11667666	11673050	10280001	12120000	AT4G03110	RNA-binding protein-defense related 1	AtRBP-DR1, RBP-DR1	6.51243	9.37186	-0.465324	0.000470373	yes	15.8061	19.9933	no	18.6538	no	15.3548	no	15.1801	no	16.0805	no	0	17.7242	no	21.774	no	17.4853	no	14.3711	no	15.1314	no	0	15.3446	no	18.9463	no	17.592	no	15.222	no	15.2703	no	0
Gh_D11G1253	D11	11873185	11876838	10280001	12120000	AT3G06190	BTB-POZ and MATH domain 2	ATBPM2, BPM2	5.09527	6.2259	-0.245488	0.0221097	yes	5.06042	5.32077	no	5.79501	no	5.27585	no	6.35809	no	5.27961	no	0	5.06645	no	4.59315	no	5.8599	no	5.59069	no	5.82045	no	0	6.66682	no	6.0719	no	5.9135	no	5.60321	no	6.04944	no	0
Gh_D11G1263	D11	11991454	11992942	10280001	12120000	AT1G12860	basic helix-loop-helix (bHLH) DNA-binding superfamily protein	SCRM2, ICE2	6.40714	4.63732	0.393906	0.00219958	yes	25.0368	27.1799	no	19.3304	no	20.724	no	22.1551	no	32.5996	no	0	22.2029	no	24.476	no	30.1252	no	32.0122	no	28.81	no	0	23.3094	no	22.0099	no	26.7789	no	27.0353	no	32.4745	no	0
Gh_D11G1719	D11	18834386	18838182	18760001	19720000	AT1G65930	cytosolic NADP+-dependent isocitrate dehydrogenase	cICDH	62.6746	77.0434	-0.293559	0.00209648	yes	110.69	148.679	no	152.002	no	133.583	no	120.301	no	133.878	no	0	129.592	no	118.867	no	136.209	no	126.885	no	132.804	no	0	126.239	no	157.072	no	155.248	no	145.329	no	133.573	no	0
Gh_D11G1731	D11	19061208	19064680	18760001	19720000	AT3G51390	DHHC-type zinc finger family protein	-	12.6085	9.88983	0.32153	0.000497292	yes	10.8158	10.3411	no	7.43913	no	9.36295	no	11.0286	no	10.5875	no	0	8.48816	no	8.381	no	10.1807	no	9.95227	no	7.9979	no	0	10.1614	no	8.9721	no	10.0594	no	10.3871	no	10.747	no	0
Gh_D11G1733	D11	19109391	19119114	18760001	19720000	AT4G35740	DEAD/DEAH box RNA helicase family protein	RecQl3, ATRECQ3	2.73264	3.43212	-0.247802	0.0015079	yes	1.17212	1.04976	no	1.33688	no	0.970014	no	1.23659	no	1.33609	no	0	1.26072	no	1.08393	no	1.20441	no	1.54511	no	1.01339	no	0	1.26441	no	1.11909	no	1.11386	no	1.13983	no	1.38244	no	0
Gh_D11G1768	D11	19626720	19628906	18760001	19720000	AT5G66190	ferredoxin-NADP(+)-oxidoreductase 1	ATLFNR1, FNR1	360.752	245.784	0.551754	0.000174074	yes	0	0.0201218	no	0.0205567	no	0.0351867	no	0.0548024	no	0	no	0	0.0767599	no	0	no	0	no	0.0505084	no	0	no	0	0	no	0	no	0	no	0.0158194	no	0.118354	no	0
Gh_D11G2718	D11	56559467	56563819	56280001	57840000	AT1G09000	NPK1-related protein kinase 1	ANP1, MAPKKK1, NP1	2.65207	4.25577	-0.525186	0.000298297	yes	2.40805	2.46392	no	3.20011	no	2.87435	no	3.21639	no	2.81456	no	0	2.39477	no	2.50853	no	3.29027	no	3.11362	no	3.09989	no	0	2.28514	no	3.39926	no	3.37114	no	3.41105	no	2.99865	no	0
Gh_D11G2729	D11	56702468	56708770	56280001	57840000	AT1G09020	homolog of yeast sucrose nonfermenting 4	SNF4, ATSNF4	13.7095	21.2078	-0.594314	4.97853e-08	yes	27.9526	34.2918	no	28.6746	no	27.409	no	27.9576	no	29.173	no	0	34.3937	no	27.6361	no	29.264	no	30.528	no	28.7178	no	0	31.0963	no	30.2887	no	29.5791	no	31.5568	no	26.1934	no	0
Gh_D11G2733	D11	56808761	56812181	56280001	57840000	AT5G27620	cyclin H;1	CYCH;1	10.0084	12.9732	-0.344055	1.02717e-06	yes	13.5672	13.1477	no	13.4427	no	14.4269	no	14.9534	no	14.2033	no	0	14.2127	no	14.0268	no	14.9736	no	19.0052	no	14.4969	no	0	15.0687	no	16.4786	no	16.6163	no	19.1778	no	16.3206	no	0
Gh_D11G2777	D11	57527164	57529859	56280001	57840000	AT1G56260	-	-	2.37969	4.36441	-0.666526	0.000394036	yes	2.66685	3.01282	no	2.63906	no	3.09995	no	2.43977	no	3.08727	no	0	2.60673	no	2.94852	no	1.93195	no	3.05732	no	3.48083	no	0	2.27428	no	3.33264	no	3.53237	no	3.72366	no	2.88918	no	0
Gh_D11G2785	D11	57598862	57600816	56280001	57840000	AT3G05700	Drought-responsive family protein	-	17.851	14.8803	0.247405	6.71592e-06	yes	71.446	49.4778	no	68.652	no	62.4003	no	61.4195	no	59.1556	no	0	56.5098	no	76.3015	no	65.5923	no	62.2688	no	61.4539	no	0	50.7871	no	76.8348	no	64.3464	no	64.2376	no	58.668	no	0
Gh_D11G3102	D11	63166667	63172997	63080001	63960000	AT3G10140	RECA homolog 3	RECA3	2.68893	4.67272	-0.620837	3.81076e-05	yes	2.07802	2.32282	no	2.41786	no	2.66521	no	2.12819	no	2.22806	no	0	2.19561	no	2.52127	no	2.59612	no	2.27529	no	2.12315	no	0	1.95857	no	3.15137	no	2.00581	no	2.82856	no	1.78848	no	0
Gh_D11G3103	D11	63175075	63178085	63080001	63960000	AT3G57290	eukaryotic translation initiation factor 3E	EIF3E, TIF3E1, ATEIF3E-1, INT-6, ATINT6, INT6	17.1641	22.61	-0.37831	0.000116973	yes	18.8342	22.3095	no	19.5008	no	18.1983	no	18.8364	no	18.6548	no	0	21.6163	no	20.9084	no	20.4443	no	21.4111	no	19.5127	no	0	19.7297	no	21.7715	no	23.0439	no	24.1477	no	19.0395	no	0
Gh_D11G3104	D11	63179776	63182846	63080001	63960000	AT3G57290	eukaryotic translation initiation factor 3E	EIF3E, TIF3E1, ATEIF3E-1, INT-6, ATINT6, INT6	29.5248	46.8388	-0.648201	1.30474e-07	yes	26.1284	32.1687	no	28.3993	no	27.1545	no	27.4881	no	28.2151	no	0	31.9277	no	29.5738	no	27.9181	no	27.7105	no	27.7821	no	0	26.1013	no	35.1022	no	32.9929	no	31.6789	no	27.1945	no	0
Gh_D11G3108	D11	63392754	63477628	63080001	63960000	AT4G27220	NB-ARC domain-containing disease resistance protein	-	0.215388	0.0227931	0.248902	2.09365e-05	yes	6.28269	12.3103	no	8.94287	no	5.63097	no	6.14236	no	7.07491	no	0	8.71961	no	7.45675	no	9.43971	no	7.44626	no	5.92982	no	0	10.6725	no	11.2632	no	6.52369	no	7.05482	no	5.26205	no	0
Gh_D11G3112	D11	63569489	63583636	63080001	63960000	AT4G27220	NB-ARC domain-containing disease resistance protein	-	1.04628	1.92497	-0.51542	0.00694761	yes	0.0687726	0.102235	no	0.0645649	no	0.0652199	no	0.109956	no	0.111961	no	0	0.125487	no	0.191367	no	0.065574	no	0.104288	no	0.0902736	no	0	0.0691912	no	0.085847	no	0.070906	no	0.139708	no	0.544463	no	0
Gh_D11G3113	D11	63595626	63660446	63080001	63960000	AT1G61310	LRR and NB-ARC domains-containing disease resistance protein	-	0.295563	0.61821	-0.32082	0.00103237	yes	0.815171	0.88598	no	0.96279	no	0.746625	no	0.759653	no	0.728865	no	0	0.722179	no	0.938445	no	0.926959	no	0.674792	no	0.620526	no	0	1.03813	no	1.28342	no	0.668568	no	0.887827	no	0.688082	no	0
Gh_D12G0689	D12	14910478	14919492	14560001	15600000	AT2G23140	RING/U-box superfamily protein with ARM repeat domain	-	3.62379	3.24924	0.121872	0.0322421	yes	5.28685	5.21805	no	7.07467	no	5.77202	no	5.21639	no	4.6986	no	0	6.2944	no	5.89475	no	6.46833	no	5.35599	no	4.71819	no	0	5.71345	no	6.49321	no	4.57389	no	4.73409	no	4.45278	no	0
Gh_D12G0733	D12	17792727	17794954	17480001	18200000	AT3G11220	Paxneb protein-related	ELO1	4.67926	6.38374	-0.37865	0.000623316	yes	5.63735	8.35486	no	7.11011	no	5.25673	no	6.04097	no	5.5488	no	0	6.88448	no	7.21284	no	7.08598	no	7.33883	no	6.33336	no	0	6.66623	no	7.93172	no	7.31245	no	7.0968	no	6.0028	no	0
Gh_D13G1398	D13	44061709	44061954	43600001	44280000	AT2G30860	glutathione S-transferase PHI 9	ATGSTF9, GLUTTR, ATGSTF7, GSTF9	7.14517	9.13325	-0.31508	0.0485969	yes	13.7621	10.9579	no	10.8251	no	15.459	no	16.0104	no	15.4518	no	0	12.9361	no	12.0183	no	13.7271	no	16.033	no	11.4144	no	0	22.6065	no	17.9376	no	18.6262	no	22.1636	no	25.9241	no	0
Gh_A05G1815	A05	19062829	19063641	19000001	19440000	AT1G27730	salt tolerance zinc finger	STZ, ZAT10	1.48243	0.897665	0.387529	0.181743	no	70.9407	24.1065	yes	11.7655	yes	37.3248	no	32.9751	yes	51.5422	no	3	41.4606	no	28.2234	yes	43.1377	no	35.3696	yes	46.6887	no	2	51.0284	no	36.1287	no	42.1596	no	37.7708	yes	67.5314	no	1
Gh_A06G0428	A06	7269469	7270350	6880001	8720000	AT2G25620	DNA-binding protein phosphatase 1	AtDBP1, DBP1	16.6089	15.3436	0.107578	0.704517	no	39.8911	23.6937	no	15.667	yes	39.2747	no	36.3332	no	34.7701	no	1	22.2526	no	14.344	yes	34.8129	no	29.9375	no	41.4366	no	1	23.4704	no	12.0375	yes	34.3055	no	27.7038	no	31.8486	no	1
Gh_A06G0447	A06	7934336	7938691	6880001	8720000	AT1G15690	Inorganic H pyrophosphatase family protein	AVP1, ATAVP3, AVP-3, AtVHP1;1	24.5656	26.1211	-0.0852149	0.167063	no	36.3541	59.8048	yes	70.5647	yes	42.0748	no	40.3285	no	56.2974	no	2	51.3191	no	66.8912	yes	39.0013	no	36.9111	no	43.9048	no	1	93.3974	yes	79.3622	yes	42.5332	no	39.9868	no	46.5501	no	2
Gh_A09G0100	A09	2444363	2453459	2080001	2800000	AT3G29320	Glycosyl transferase, family 35	-	14.8725	11.902	0.298934	0.111104	no	9.1755	12.5845	no	13.5749	no	13.8092	no	15.5642	no	28.4403	yes	1	9.91108	no	7.71877	no	23.6713	yes	36.8487	yes	35.9051	yes	3	11.9125	no	10.0066	no	23.816	no	22.0903	no	30.8939	yes	1
Gh_A11G2923	A11	93099842	93100588	93000001	93520000	AT5G06070	C2H2 and C2HC zinc fingers superfamily protein	RBE, RAB	0	0	0	1	no	22.6822	9.4884	yes	10.8131	yes	23.3442	no	27.3123	no	28.7746	no	2	14.6979	no	9.92292	yes	15.1667	no	14.2012	no	14.0022	no	1	14.9086	no	9.57947	yes	12.4524	no	13.0933	yes	17.5655	no	2
Gh_A12G0257	A12	4054025	4054799	3360001	4600000	AT2G21660	cold, circadian rhythm, and rna binding 2	ATGRP7, CCR2, GR-RBP7, GRP7	11.9534	13.4	-0.152733	0.586161	no	209.607	84.9705	yes	74.4724	yes	118.738	no	159.655	no	110.405	yes	3	88.8771	yes	170.702	no	111.364	yes	101.009	yes	90.376	yes	4	104.61	yes	152.588	no	138.706	no	150.411	no	140.207	no	1
Gh_A12G0260	A12	4188936	4190505	3360001	4600000	AT2G21620	Adenine nucleotide alpha hydrolases-like superfamily protein	RD2	6.11432	5.5327	0.123047	0.705105	no	16.1128	31.1512	yes	38.7684	no	28.2075	no	28.0174	no	38.7955	yes	2	37.5715	yes	32.5242	yes	25.9854	no	36.2101	yes	55.2486	yes	4	67.5317	yes	38.2862	yes	30.5235	no	25.4874	no	50.9382	no	2
Gh_D02G1428	D02	49220528	49225592	48360001	49240000	AT1G14870	PLANT CADMIUM RESISTANCE 2	PCR2	42.0618	26.778	0.632466	0.113119	no	43.9397	117.08	no	109.095	yes	96.0159	yes	41.2036	no	87.0795	yes	3	132.012	yes	165.994	yes	64.6255	no	98.6674	yes	85.9192	no	3	98.3081	yes	99.8799	yes	61.9234	no	53.6893	no	61.262	no	2
Gh_D05G1585	D05	14325101	14326376	14040001	15040000	AT4G21440	MYB-like 102	ATMYB102, ATM4, MYB102	1.69466	1.10298	0.35767	0.118939	no	10.6253	0.438531	yes	0.544763	yes	2.25767	no	5.70794	no	3.58403	no	2	0.870286	yes	0.459176	yes	3.09938	no	5.64221	no	4.08583	no	2	2.14472	yes	0.935098	yes	3.93148	no	5.68065	no	6.13006	no	2
Gh_D05G1600	D05	14470579	14471705	14040001	15040000	AT1G11530	C-terminal cysteine residue is changed to a serine 1	ATCXXS1, CXXS1	27.045	24.4374	0.14079	0.951041	no	21.8951	39.0635	yes	21.6623	no	16.7125	no	18.1119	no	14.6102	no	1	38.1439	no	44.7699	no	17.6827	no	10.8174	yes	16.2283	no	1	52.8267	yes	44.5147	no	15.5481	no	17.1341	no	19.6724	no	1
Gh_D05G1617	D05	14573273	14573817	14040001	15040000	AT4G21870	HSP20-like chaperones superfamily protein	-	6.13992	3.69083	0.606065	0.654942	no	8.16851	107.788	yes	21.0286	no	19.0854	no	6.49649	no	37.1268	yes	2	25.8058	no	22.7111	no	34.4235	no	24.8558	no	33.6057	yes	1	18.7867	yes	8.24478	no	30.2571	yes	11.9166	no	34.4129	yes	3
Gh_D06G1136	D06	26252215	26257731	25840001	26680000	AT2G18960	H(+)-ATPase 1	AHA1, PMA, OST2, HA1	71.7624	40.1967	0.820663	0.0963352	no	30.3044	93.6176	yes	51.4849	yes	40.7198	no	28.9845	no	28.0226	no	2	56.4002	yes	44.4791	no	41.4234	no	40.6782	no	34.7707	no	1	75.0483	yes	54.6664	yes	48.439	no	47.3082	no	38.0988	no	2
Gh_D06G1145	D06	26445874	26448973	25840001	26680000	AT5G24850	cryptochrome 3	CRY3	18.5558	17.192	0.104288	0.776207	no	3.42011	0.981568	yes	1.11797	yes	2.22246	no	2.59923	no	2.97913	no	2	1.83886	no	1.38956	yes	2.8219	no	2.65839	no	3.71086	no	1	1.89598	no	1.61076	yes	2.4652	no	3.08223	no	4.40798	no	1
Gh_D07G2296	D07	54246701	54249418	54120001	55000000	AT1G13440	glyceraldehyde-3-phosphate dehydrogenase C2	GAPC-2, GAPC2	85.3606	84.3576	0.0168542	0.885226	no	46.8004	27.2512	yes	29.9893	yes	42.2109	no	42.9789	no	33.3791	no	2	31.2811	no	22.7416	yes	41.3036	no	44.0183	no	29.9453	yes	2	25.9889	yes	33.1713	no	48.2441	no	49.7587	no	40.0097	no	1
Gh_D07G2341	D07	54992502	54993411	54120001	55000000	AT5G13180	NAC domain containing protein 83	ANAC083, VNI2, NAC083	0.870808	1.05609	-0.136243	0.95922	no	33.3931	15.3486	yes	20.3866	yes	20.576	no	35.5757	no	50.2512	no	2	44.5952	no	79.3602	no	32.6263	no	77.0228	no	64.8289	yes	1	43.8053	no	32.8036	no	24.8082	no	33.5711	no	68.2452	yes	1
Gh_D08G0734	D08	10626887	10628967	10480001	11240000	AT2G48150	glutathione peroxidase 4	ATGPX4, GPX4	6.17691	6.51413	-0.0662431	0.65033	no	23.5987	37.9654	no	32.3113	no	35.4912	no	26.0969	no	46.8766	yes	1	32.8735	no	36.8605	no	35.6528	no	45.6474	yes	43.5846	no	1	33.2969	no	22.7573	no	33.1436	no	31.6762	no	54.9147	yes	1
Gh_D11G1131	D11	10380332	10381887	10280001	12120000	AT2G47180	galactinol synthase 1	AtGolS1, GolS1	52.6161	32.9182	0.660607	0.466028	no	37.8521	35.5408	no	35.6563	no	38.5962	no	41.1955	no	79.406	yes	1	32.0725	no	19.3518	no	65.9085	no	73.9872	no	117.368	yes	1	31.1006	no	13.0521	yes	75.8632	no	58.7823	no	131.647	yes	2
Gh_D11G1158	D11	10707594	10711513	10280001	12120000	AT3G62600	DNAJ heat shock family protein	ATERDJ3B, ERDJ3B	29.294	29.5497	-0.0121238	0.390222	no	23.4151	43.461	yes	65.641	yes	33.2538	no	23.8995	no	29.5111	no	2	51.0412	yes	43.7672	yes	37.9311	yes	39.7253	yes	35.8297	no	4	32.5988	no	38.3149	no	41.1883	yes	38.9376	no	34.0687	no	1
Gh_D11G2769	D11	57380087	57381872	56280001	57840000	AT4G02330	Plant invertase/pectin methylesterase inhibitor superfamily	ATPMEPCRB	0.0216383	0.0156561	0.00847253	0.643482	no	2.68442	0.173316	yes	0.728882	no	0.331532	yes	0.991611	no	0.456545	no	2	0.459167	no	0.0330134	yes	0.0745728	yes	0.084392	yes	0.323347	yes	4	0.253218	yes	0.0357353	yes	0.0838422	yes	0.14411	yes	0.364067	yes	5
Gh_D11G2776	D11	57507392	57508819	56280001	57840000	AT5G27930	Protein phosphatase 2C family protein	-	20.2444	17.9235	0.166903	0.235975	no	49.0439	12.7492	yes	9.59362	yes	36.6728	no	35.8915	no	29.3318	no	2	18.0421	yes	14.1024	yes	32.4071	yes	35.7759	no	30.5425	yes	4	24.4719	yes	15.6284	yes	36.2248	no	41.9926	no	41.2583	no	2
Gh_D11G3107	D11	63340760	63356948	63080001	63960000	AT4G27220	NB-ARC domain-containing disease resistance protein	-	0	0	0	1	no	1.10853	2.95626	yes	2.92034	yes	1.55006	no	1.245	no	1.39083	no	2	2.44634	yes	1.64726	no	1.88455	no	1.22227	no	1.21674	no	1	2.05379	yes	1.91482	no	1.11324	no	1.07302	no	0.899957	no	1
Gh_A02G0522	A02	7816930	7817328	7760001	8280000	-	-	-	2.34365	0.20851	1.4682	0.000270929	no	3.07337	9.53237	yes	10.4074	no	12.9301	no	6.27046	no	8.97095	yes	2	4.30476	no	3.91682	no	9.37742	yes	13.9592	yes	13.3363	yes	3	5.44605	no	3.70554	no	11.4869	yes	8.79761	yes	15.4678	yes	3
Gh_A02G0609	A02	9500456	9503183	9160001	10560000	AT1G35670	calcium-dependent protein kinase 2	ATCDPK2, CPK11, ATCPK11, CDPK2	2.06281	0.756406	0.802229	0.00690399	no	1.5577	0.249989	yes	0.257716	yes	0.762911	no	0.947815	no	0.707971	no	2	0.233264	yes	0.402074	yes	0.684889	no	1.06738	no	0.614512	yes	3	0.640088	no	0.366139	yes	0.939318	no	0.750181	no	0.568886	yes	2
Gh_A02G0642	A02	10155534	10161863	9160001	10560000	AT1G71710	DNAse I-like superfamily protein	-	7.05001	4.4781	0.555314	7.44897e-07	no	10.9806	4.1805	yes	1.9753	yes	4.76232	yes	7.62766	no	11.2531	no	3	4.04812	yes	2.58219	yes	5.14911	yes	5.2749	yes	6.75029	yes	5	7.343	no	3.69592	yes	5.06372	yes	6.32916	yes	7.4732	no	3
Gh_A03G0028	A03	405034	408641	280001	1120000	AT1G32450	nitrate transporter 1.5	NRT1.5	0.0531407	0.0025289	0.0710544	0.0119371	no	33.8391	11.6576	yes	4.13891	yes	8.29184	yes	14.2475	no	16.2502	no	3	24.8966	no	10.4148	yes	23.7605	no	7.70889	yes	37.0847	no	2	28.4746	no	11.7155	yes	24.2438	no	16.1857	no	16.4751	no	1
Gh_A03G0048	A03	653495	656087	280001	1120000	AT3G01680	-	-	0.0023431	0.00337825	-0.00148915	0.834557	no	0.346098	0.909034	no	1.94058	yes	0.93473	no	0.0448535	no	0.0277386	no	1	4.04717	no	9.44086	yes	0.757326	no	0.0683209	no	0	no	1	0.839902	no	8.11986	yes	4.93726	no	2.71898	no	1.17939	no	1
Gh_A03G0057	A03	874446	874898	280001	1120000	-	-	-	60.1368	48.7151	0.298356	0.198403	no	31.4311	5.82659	yes	9.97744	yes	19.0444	no	31.0154	no	18.5647	no	2	10.5551	yes	15.1981	yes	16.3986	yes	19.8361	no	16.2109	yes	4	13.6267	yes	15.5742	yes	21.301	no	26.5743	no	21.5162	no	2
Gh_A03G0941	A03	60486171	60486755	59600001	61000000	AT1G13600	basic leucine-zipper 58	AtbZIP58, bZIP58	0.447073	0.385344	0.0628928	0.732796	no	14.9593	3.88705	yes	0.932046	yes	2.64755	yes	2.98646	no	2.15446	yes	4	3.98932	no	2.22529	yes	6.04893	no	3.2432	yes	1.99397	yes	3	5.05746	no	2.44334	yes	7.31632	no	6.43773	no	3.22425	yes	2
Gh_A03G1467	A03	94837920	94844240	94600001	95040000	AT5G08350	GRAM domain-containing protein / ABA-responsive protein-related	-	0.60505	1.13622	-0.412444	0.00195436	no	1.4256	6.94306	yes	3.94947	no	1.50271	no	1.62337	no	2.96898	no	1	7.05834	yes	7.11834	yes	1.99969	no	1.98636	no	2.61207	no	2	4.81023	yes	4.31491	no	2.38258	no	1.45499	no	2.99584	no	1
Gh_A03G1477	A03	94945691	94949974	94600001	95040000	AT1G73390	Endosomal targeting BRO1-like domain-containing protein	-	4.35999	5.01168	-0.165538	0.181102	no	16.0665	33.6946	yes	25.2361	yes	27.4277	yes	18.1994	no	20.3923	no	3	40.1775	yes	35.0539	yes	25.5173	no	19.4642	no	20.8998	no	2	42.8942	yes	33.6217	no	21.1733	no	20.3606	no	25.5358	no	1
Gh_A03G1482	A03	94992792	94997358	94600001	95040000	AT1G02520	P-glycoprotein 11	PGP11	0.0236299	0.00538222	0.0259501	0.0068853	no	4.80865	1.06383	no	0.506626	yes	0.747683	no	1.66422	no	1.23861	no	1	0.760702	no	1.54851	no	0.659973	no	0.166215	yes	1.6283	no	1	0.0830952	yes	1.23743	no	1.086	no	0.328716	yes	0	yes	3
Gh_A03G1483	A03	95000695	95001180	94600001	95040000	AT5G23440	ferredoxin/thioredoxin reductase subunit A (variable subunit) 1	FTRA1	101.902	88.278	0.204896	0.347719	no	33.2441	16.9878	yes	14.1018	yes	25.1769	no	25.6199	no	22.0557	no	2	17.997	no	20.2731	no	22.8533	no	21.8573	yes	24.6054	no	1	24.0002	no	18.4742	yes	22.1951	no	20.879	yes	27.4574	no	2
Gh_A04G0400	A04	11815036	11816654	11720001	12480000	AT3G26310	cytochrome P450, family 71, subfamily B, polypeptide 35	CYP71B35	20.4112	15.6445	0.363319	0.189162	no	3.33672	8.38526	yes	5.26226	no	9.48406	yes	8.31048	no	11.1643	yes	3	8.10756	yes	2.43907	no	11.4504	yes	12.5378	yes	11.8196	yes	4	3.93382	no	1.29632	no	8.16573	yes	5.74565	no	9.88808	yes	2
Gh_A04G0409	A04	12120345	12121413	11720001	12480000	AT1G17180	glutathione S-transferase TAU 25	ATGSTU25, GSTU25	222.012	104.06	1.08591	3.45289e-05	no	249.918	207.249	no	71.9913	yes	223.392	no	267.864	no	256.224	no	1	145.547	no	80.4267	yes	185.888	no	165.743	yes	152.201	yes	3	216.186	no	88.0513	yes	134.967	yes	157.483	yes	139.145	yes	4
Gh_A05G0879	A05	8745457	8749614	8640001	9160000	AT5G60580	RING/U-box superfamily protein	-	7.5312	4.47463	0.639988	2.55988e-05	no	27.2905	18.2004	no	10.2186	yes	19.0461	no	32.2482	no	38.8151	no	1	16.3531	no	12.3061	yes	21.0028	no	21.1265	no	24.689	no	1	24.0797	no	13.6534	yes	22.9832	no	29.7422	no	33.4453	no	1
Gh_A05G0889	A05	8788231	8789395	8640001	9160000	AT5G60660	plasma membrane intrinsic protein 2;4	PIP2F, PIP2;4	2.41358	1.17565	0.649835	0.0461603	no	1977.72	223.991	yes	185.486	yes	870.308	yes	1353.21	no	1028.3	yes	4	441.296	yes	323.114	yes	782.764	yes	690.486	yes	711.928	yes	5	478.048	yes	391.201	yes	1080.54	yes	1138.18	yes	1045.5	yes	5
Gh_A05G0902	A05	8885451	8888751	8640001	9160000	AT2G28305	Putative lysine decarboxylase family protein	LOG1, ATLOG1	23.8097	18.9922	0.311473	0.136718	no	12.8213	6.87932	yes	3.96139	yes	7.38193	no	6.94435	no	7.94752	no	2	7.98878	no	6.70482	no	6.22766	yes	5.03308	yes	8.09762	no	2	9.51777	no	5.56612	yes	6.74012	yes	7.42565	yes	7.53064	no	3
Gh_A05G0919	A05	9111172	9112941	8640001	9160000	AT1G08090	nitrate transporter 2:1	ATNRT2:1, NRT2, NRT2;1AT, ACH1, LIN1, ATNRT2.1, NRT2.1, NRT2:1	0.196301	0.295725	-0.115179	0.0877576	no	108.278	470.012	yes	75.4285	no	76.1836	no	44.7556	no	37.2177	no	1	284.155	no	232.662	yes	114.944	no	107.746	no	91.8786	no	1	464.243	yes	289.94	yes	160.433	no	175.353	no	87.0631	no	2
Gh_A05G1647	A05	17056051	17057619	16880001	17480000	AT5G42800	dihydroflavonol 4-reductase	DFR, TT3, M318	412.793	196.481	1.06719	0.00079934	no	31.9512	119.459	yes	74.1273	yes	86.3832	yes	81.1659	yes	99.1856	yes	5	52.4787	no	37.8798	no	84.3809	yes	99.6576	yes	95.9093	yes	3	38.1347	no	34.0652	no	79.1053	yes	71.9961	yes	80.9312	yes	3
Gh_A05G1665	A05	17341668	17344000	16880001	17480000	AT1G75180	Erythronate-4-phosphate dehydrogenase family protein	-	58.1586	36.0341	0.675734	0.000120196	no	44.2214	18.7713	yes	17.3181	yes	28.2576	no	34.0022	no	43.3611	no	2	27.8215	no	28.0569	no	21.8209	yes	22.5363	yes	36.7788	no	2	56.0847	no	31.8088	no	24.8738	yes	25.1732	yes	39.3059	no	2
Gh_A05G1823	A05	19119245	19120348	19000001	19440000	AT5G43190	Galactose oxidase/kelch repeat superfamily protein	-	3.06748	3.47075	-0.136382	0.146621	no	7.56619	17.2679	yes	12.8545	yes	9.82565	no	9.03598	no	6.96831	no	2	17.9013	yes	15.122	yes	9.49047	no	7.91626	no	6.03497	no	2	16.1398	yes	14.4079	yes	8.19571	no	6.68119	no	6.03664	no	2
Gh_A05G1838	A05	19266948	19268335	19000001	19440000	AT1G27480	alpha/beta-Hydrolases superfamily protein	-	34.3622	38.5213	-0.160424	0.006342	no	0.672558	0	yes	0.0127002	yes	0.479032	no	0.328618	no	0.0598652	yes	3	0.032018	yes	0.0279951	yes	0.578697	no	0.645376	no	0.241412	no	2	0.0160877	yes	0.0158936	yes	0.453604	no	0.65825	no	0.475835	no	2
Gh_A06G0434	A06	7537358	7537981	6880001	8720000	AT5G25280	serine-rich protein-related	-	4.14666	1.35685	1.12678	5.4126e-07	no	19.3987	9.07211	yes	8.91694	yes	14.1525	no	17.1953	no	19.6988	no	2	8.70331	yes	12.8023	no	8.05668	yes	7.35631	yes	12.6153	no	3	11.7969	no	12.0195	no	8.5161	yes	9.55793	yes	14.0762	no	2
Gh_A06G0436	A06	7633708	7635103	6880001	8720000	AT1G17020	senescence-related gene 1	SRG1, ATSRG1	7.05397	0.0646601	2.91931	0.000276983	no	0.579151	3.68882	yes	2.26878	no	3.24335	no	1.22571	no	2.76081	no	1	0.962571	no	0.707252	no	1.38321	no	1.84662	no	1.9969	yes	1	0.868883	no	0.445811	no	2.61693	yes	1.6247	no	2.41895	yes	2
Gh_A06G0444	A06	7894555	7896087	6880001	8720000	AT1G03940	HXXXD-type acyl-transferase family protein	-	0	0.0044502	-0.00640604	0.424719	no	0.452321	1.69074	no	1.30941	yes	0.762918	no	0.454743	no	0.342382	no	1	2.56193	yes	2.27267	yes	0.780444	no	0.455821	no	0.396301	no	2	1.9512	no	1.93433	yes	1.09195	no	0.936368	no	0.649684	no	1
Gh_A06G0849	A06	32085545	32091112	31600001	32480000	AT4G29000	Tesmin/TSO1-like CXC domain-containing protein	-	4.28214	4.60862	-0.0865237	0.509531	no	2.56524	6.56565	yes	6.26866	yes	2.85373	no	3.18029	no	2.95678	no	2	6.07161	yes	6.75528	yes	2.99979	no	3.23953	no	3.05567	no	2	6.18543	yes	6.76412	yes	2.8691	no	2.819	no	2.40042	no	2
Gh_A06G0857	A06	32161864	32163850	31600001	32480000	AT5G57850	D-aminoacid aminotransferase-like PLP-dependent enzymes superfamily protein	-	4.47703	5.52049	-0.251587	0.00571294	no	36.7804	28.687	no	22.2771	yes	27.7792	no	32.8356	no	17.9423	yes	2	24.7472	no	35.2297	no	26.9981	no	23.9957	yes	17.0357	yes	2	26.8181	no	34.674	no	23.9543	no	25.7007	no	22.0001	yes	1
Gh_A06G1110	A06	69136647	69137480	68200001	69480000	AT5G60200	TARGET OF MONOPTEROS 6	TMO6	4.06709	1.75392	0.879671	0.00117728	no	30.6644	6.23574	yes	2.66951	yes	18.5839	no	20.3126	no	19.4576	no	2	5.03068	yes	2.57317	yes	13.9191	no	14.2881	yes	12.8708	yes	4	3.90921	yes	2.33957	yes	12.6253	no	11.824	yes	14.2111	no	3
Gh_A06G1139	A06	75729023	75729753	75600001	78280000	AT1G28330	dormancy-associated protein-like 1	DRM1, DYL1	38.1974	7.27724	2.24354	0.000293193	no	735.205	369.143	yes	602.767	no	384.207	yes	667.952	no	486.792	no	2	434.871	no	1631.09	no	339.53	yes	362.49	yes	403.519	yes	3	837.343	no	1560.03	no	272.633	yes	364.256	yes	378.934	yes	3
Gh_A06G1148	A06	77691489	77692102	75600001	78280000	AT4G27310	B-box type zinc finger family protein	-	3.33254	1.46168	0.815566	0.0423844	no	8.74231	7.38608	no	2.01104	yes	4.95873	no	5.38441	no	4.35213	no	1	6.2164	no	2.95811	yes	7.39134	no	5.33951	no	5.11788	no	1	4.54758	no	2.45438	yes	8.33039	no	7.3739	no	6.59209	no	1
Gh_A06G1170	A06	81443626	81448976	80480001	81720000	AT4G18810	NAD(P)-binding Rossmann-fold superfamily protein	-	44.2541	32.3522	0.440268	2.65518e-06	no	3.32332	3.89039	no	1.66072	yes	3.87513	no	4.18746	no	5.20866	no	1	3.01226	no	1.47113	yes	4.39064	no	4.21863	no	5.23734	no	1	4.09494	no	1.60488	yes	4.1561	no	4.46058	no	4.71087	no	1
Gh_A07G1653	A07	65896456	65897560	65120001	67320000	AT1G14130	2-oxoglutarate (2OG) and Fe(II)-dependent oxygenase superfamily protein	-	3.42286	2.51322	0.332183	0.0972769	no	10.1364	45.1368	yes	29.5739	yes	10.9257	no	10.3944	no	13.7469	no	2	33.8456	yes	40.5491	yes	9.92419	no	9.24784	no	21.5036	no	2	38.4088	yes	29.5449	yes	10.3042	no	9.61279	no	14.5376	no	2
Gh_A07G1657	A07	66143385	66145675	65120001	67320000	AT3G22250	UDP-Glycosyltransferase superfamily protein	-	2.38003	0.574691	1.10197	0.00160218	no	1.86393	8.91161	yes	7.01363	yes	2.6804	no	1.60137	no	1.20806	no	2	2.09843	no	5.0698	yes	1.62427	no	1.65505	no	1.73269	no	1	3.8262	no	4.68317	yes	1.532	no	1.44417	no	1.67314	no	1
Gh_A07G1661	A07	67185619	67187058	65120001	67320000	AT3G21760	UDP-Glycosyltransferase superfamily protein	HYR1	13.7384	14.0008	-0.0254629	0.928568	no	6.16019	1.79997	yes	1.25079	yes	7.37963	no	11.4943	no	10.9618	no	2	0.87876	yes	0.421387	yes	2.00096	yes	3.49987	no	7.49352	no	3	4.48909	no	0.949189	yes	4.18872	no	8.34789	no	16.9631	yes	2
Gh_A09G0107	A09	2504726	2505472	2080001	2800000	AT5G39360	EID1-like 2	EDL2	24.8224	16.1161	0.59327	0.106078	no	8.37189	16.9038	yes	16.4255	yes	9.2251	no	10.6467	no	9.50808	no	2	16.5251	yes	23.3784	yes	7.69331	no	8.63305	no	7.67844	no	2	20.7092	yes	20.6705	yes	7.84834	no	8.83516	no	10.3404	no	2
Gh_A10G0592	A10	7917860	7920178	7280001	8600000	AT4G09900	methyl esterase 12	ATMES12, MES12	8.20353	5.98336	0.398265	0.000241339	no	60.6531	11.5014	yes	6.67594	yes	36.0352	no	47.5155	no	34.5702	yes	3	15.537	yes	6.54894	yes	27.5284	yes	26.0118	yes	26.5823	yes	5	27.836	yes	8.92619	yes	31.051	yes	33.114	yes	31.739	yes	5
Gh_A10G0872	A10	18965723	18967778	18800001	20080000	AT3G51040	RTE1-homolog	RTH	3.48132	3.99486	-0.156519	0.281374	no	19.3069	10.4666	yes	9.63653	yes	12.0883	no	14.0681	no	12.2821	no	2	9.28895	yes	11.7934	no	10.8811	yes	9.72	yes	9.06135	yes	4	10.1733	yes	10.5241	yes	12.4243	no	13.1419	no	10.3125	yes	3
Gh_A10G0873	A10	18970654	18972268	18800001	20080000	AT3G53210	nodulin MtN21 /EamA-like transporter family protein	-	0.777233	0.899164	-0.0957315	0.265534	no	38.2783	26.9006	no	13.1578	yes	21.5696	no	26.5435	no	15.8493	yes	2	19.6186	yes	23.0018	no	16.1346	yes	17.1245	yes	12.7634	yes	4	23.9667	no	23.4623	yes	21.162	yes	22.3118	yes	14.9372	yes	4
Gh_A10G0878	A10	19058757	19059512	18800001	20080000	AT1G15380	Lactoylglutathione lyase / glyoxalase I family protein	-	19.9797	21.3015	-0.0881478	0.86214	no	2.99809	8.1054	yes	5.50615	no	5.05881	no	2.4159	no	18.8816	yes	2	4.77929	no	4.08713	no	9.0889	yes	12.0223	no	25.6944	yes	2	2.81712	no	0.74037	no	15.2571	no	8.00015	no	27.0434	yes	1
Gh_A11G0818	A11	8151914	8152420	7640001	8520000	AT3G61460	brassinosteroid-responsive RING-H2	BRH1	7.95199	5.17995	0.534614	0.0197745	no	10.9412	5.87359	no	5.65421	no	7.39275	no	9.67829	no	4.92958	yes	1	9.77807	no	7.5456	no	7.53965	no	6.99518	no	4.01732	yes	1	7.86939	no	7.00489	no	5.58894	no	7.74102	no	3.64268	yes	1
Gh_A11G0822	A11	8232770	8235393	7640001	8520000	AT3G61490	Pectin lyase-like superfamily protein	-	18.0275	18.9669	-0.0695298	0.318035	no	105.824	41.0711	yes	26.1192	yes	81.2317	no	89.3378	no	71.6538	no	2	35.2833	yes	15.9305	yes	99.5563	no	122.462	no	93.0772	no	2	30.903	yes	14.4771	yes	107.478	no	110.599	no	90.4301	no	2
Gh_A11G1721	A11	26830498	26831896	26480001	27440000	AT4G36740	homeobox protein 40	HB-5, ATHB40, HB40	0.161685	0.0437227	0.154481	0.0101091	no	6.81283	1.81528	yes	1.30556	yes	1.85479	no	8.82345	no	3.40599	no	2	1.02504	yes	2.61511	no	0.821006	yes	2.37658	no	3.11896	no	2	3.95582	no	0.715448	yes	0.574025	yes	0.938113	yes	4.45336	no	3
Gh_A11G1873	A11	47353667	47363929	46440001	47440000	AT4G37970	cinnamyl alcohol dehydrogenase 6	ATCAD6, CAD6	75.8607	28.5795	1.37765	9.41723e-13	no	21.4399	22.5479	no	15.1678	no	28.2192	no	30.308	no	45.1694	yes	1	15.3524	no	7.92506	yes	16.1287	no	21.9824	no	26.8205	no	1	18.5191	no	8.54571	yes	18.9837	no	22.0333	no	26.1863	no	1
Gh_A11G2918	A11	93065175	93067079	93000001	93520000	AT2G37650	GRAS family transcription factor	-	1.1388	0.391633	0.620022	2.63394e-07	no	5.14634	1.774	yes	2.56591	yes	3.50816	no	4.37839	no	5.94774	no	2	2.42985	yes	1.76659	yes	3.26958	no	2.95513	yes	3.75298	no	3	2.96553	no	2.15489	yes	2.71047	yes	2.73376	yes	3.69785	no	3
Gh_A12G0225	A12	3401458	3402459	3360001	4600000	AT2G15760	Protein of unknown function (DUF1645)	-	0.637258	0.379968	0.246647	0.0533011	no	6.56325	13.159	yes	13.2502	yes	10.4586	no	8.0034	no	8.09429	no	2	17.7999	yes	14.8262	yes	8.98452	no	9.52748	no	8.61191	no	2	16.4667	no	13.4684	yes	7.33801	no	7.1342	no	8.31649	no	1
Gh_A12G0264	A12	4317092	4318174	3360001	4600000	AT2G21580	Ribosomal protein S25 family protein	-	4.63301	11.4266	-1.14145	4.37294e-09	no	132.596	60.4245	yes	71.3825	yes	90.0971	no	106.317	no	94.9479	no	2	66.7803	yes	111.715	no	80.3884	yes	92.8934	no	84.8894	no	2	69.9325	no	93.4331	no	77.6841	yes	94.2939	no	98.5609	no	1
Gh_A12G0270	A12	4538621	4539865	3360001	4600000	AT3G50830	cold-regulated 413-plasma membrane 2	COR413-PM2, ATCOR413-PM2	9.97047	26.9791	-1.35073	1.3194e-11	no	42.7838	7.74839	yes	12.1352	yes	14.7114	yes	29.7906	no	32.0013	no	3	13.1364	yes	12.1836	yes	14.9614	yes	21.0074	yes	27.3821	no	4	22.5894	yes	14.5995	yes	17.4296	yes	24.1704	yes	26.6025	yes	5
Gh_A12G0271	A12	4541575	4542294	3360001	4600000	AT2G16050	Cysteine/Histidine-rich C1 domain family protein	-	0.841237	0.360112	0.436949	0.000137295	no	14.3807	6.3232	yes	5.81844	yes	7.95833	no	10.991	no	10.7475	no	2	5.73609	yes	9.9833	no	5.72797	yes	6.38502	yes	9.60939	no	3	7.68492	no	9.83359	no	8.73669	no	8.30033	yes	10.4305	no	1
Gh_A12G2012	A12	83058445	83059065	82880001	83400000	AT4G12390	pectin methylesterase inhibitor 1	PME1	0.46073	0.404289	0.0568502	0.639853	no	22.7751	115.293	yes	70.4073	yes	30.6636	no	28.4047	no	24.9094	no	2	82.0025	yes	116.592	no	24.7637	no	20.2951	no	25.1591	no	1	94.2943	yes	90.6563	yes	32.7225	no	31.9572	no	25.2049	no	2
Gh_A12G2019	A12	83137138	83139720	82880001	83400000	AT3G24240	Leucine-rich repeat receptor-like protein kinase family protein	-	6.62698	6.15854	0.0914467	0.948214	no	5.05233	13.4131	yes	8.74763	no	6.94044	no	6.20525	no	11.4636	no	1	5.7438	no	5.04703	no	9.8429	yes	10.4001	yes	11.9699	yes	3	6.31192	no	6.44966	no	10.1167	yes	9.66179	yes	10.3785	yes	3
Gh_A12G2020	A12	83140156	83142088	82880001	83400000	AT4G12130	Glycine cleavage T-protein family	-	2.78992	3.62004	-0.285738	0.195047	no	5.92907	11.1235	yes	8.92059	no	7.62882	no	6.50539	no	9.25504	no	1	11.2352	yes	11.5684	yes	8.19011	no	7.69027	no	9.35947	no	2	9.84275	no	11.4563	yes	9.28362	no	9.4258	no	10.6549	yes	2
Gh_A13G1388	A13	70523807	70525153	70320001	71480000	AT3G60470	Plant protein of unknown function (DUF247)	-	0.0763874	0.0267486	0.0681144	0.00257682	no	21.2048	20.117	no	25.4701	no	23.5975	no	17.9633	no	8.69005	yes	1	10.8328	yes	22.7951	no	10.3932	yes	8.07326	yes	7.71293	yes	4	23.617	no	30.326	no	10.4318	yes	12.6738	yes	15.0888	no	2
Gh_A13G1389	A13	70555700	70557043	70320001	71480000	AT3G60470	Plant protein of unknown function (DUF247)	-	4.11365	1.61678	0.966562	0.00146335	no	1.27605	17.0695	yes	10.3917	yes	11.439	no	4.25967	yes	5.50552	yes	4	1.67568	no	2.34732	no	4.8512	yes	8.20171	yes	15.7683	no	2	2.62182	no	4.47956	no	8.62921	no	4.63852	no	8.23631	yes	1
Gh_D01G1265	D01	32554732	32556220	31160001	41080000	AT3G09925	Pollen Ole e 1 allergen and extensin family protein	-	0	0	0	1	no	20.1913	3.37826	yes	5.01502	no	3.21261	no	10.5731	no	4.03746	no	1	4.4136	no	0.800961	yes	1.02508	yes	1.46424	yes	1.98643	yes	4	2.06775	yes	0.568801	yes	0.614661	yes	1.60391	yes	2.96265	yes	5
Gh_D01G1278	D01	34043450	34045982	31160001	41080000	AT2G36895	-	-	17.3622	11.9166	0.507514	0.0108552	no	7.24414	2.20932	yes	3.61668	yes	4.45967	no	7.80584	no	4.80606	no	2	2.71718	yes	3.44922	no	3.88913	no	3.69979	yes	5.59021	no	2	4.85314	no	3.64228	yes	3.50704	no	4.3447	no	6.90587	no	1
Gh_D01G1328	D01	38523515	38526296	31160001	41080000	AT1G14700	purple acid phosphatase 3	PAP3, ATPAP3	22.9881	7.57925	1.4834	1.31665e-06	no	159.164	80.8071	yes	104.352	yes	156.862	no	173.735	no	153.842	no	2	67.8584	yes	53.4705	yes	68.002	yes	62.1519	yes	98.8537	yes	5	92.3034	yes	48.0519	yes	56.7073	yes	60.3849	yes	72.6935	yes	5
Gh_D01G1333	D01	38988402	38991809	31160001	41080000	AT2G01950	BRI1-like 2	VH1, BRL2	3.1956	2.61936	0.213146	0.206965	no	3.15762	6.44699	yes	6.33231	yes	4.19044	no	4.13239	no	4.26213	no	2	5.76102	no	5.32124	no	5.50819	yes	5.47191	yes	4.25048	no	2	5.08325	no	7.11976	yes	5.18466	no	5.13873	no	4.05739	no	1
Gh_D01G1375	D01	40503528	40507183	31160001	41080000	AT1G68050	flavin-binding, kelch repeat, f box 1	ADO3, FKF1	6.45705	5.08143	0.294194	0.0238664	no	6.74321	11.9729	yes	10.461	no	7.73409	no	6.88712	no	9.64405	no	1	12.8147	yes	12.1578	no	8.64472	no	9.34555	no	9.78157	no	1	14.8344	yes	11.8667	yes	7.37647	no	7.7839	no	9.76488	no	2
Gh_D01G2020	D01	59092523	59102437	58280001	59240000	AT5G03650	starch branching enzyme 2.2	SBE2.2	46.2487	40.7633	0.178039	0.0482487	no	8.51379	6.21852	no	4.82176	yes	8.46693	no	10.1277	no	15.5551	yes	2	4.98741	no	3.2719	yes	10.5373	no	11.7455	no	13.6474	no	1	8.62568	no	3.94406	yes	10.5497	no	9.91128	no	11.737	no	1
Gh_D01G2172	D01	60680947	60681436	60240001	61280000	AT3G09390	metallothionein 2A	MT2A, ATMT-K, ATMT-1	967.764	410.841	1.23406	1.68926e-06	no	254.137	105.168	yes	63.7344	yes	114.718	no	215.966	no	356.299	no	2	132.751	no	80.7842	yes	152.482	no	242.715	no	417.883	no	1	298.038	no	81.8336	yes	209.922	no	280.561	no	611.9	yes	2
Gh_D01G2176	D01	60718813	60724142	60240001	61280000	AT2G37670	Transducin/WD40 repeat-like superfamily protein	-	0	0	0	1	no	0.210129	0.0282612	no	0.0545524	no	0.0234588	no	0.0475188	no	0	yes	1	0.0631487	no	0	yes	0.013876	yes	0.025841	yes	0.0124196	yes	4	0.055871	no	0.0149757	yes	0.0194888	no	0.0409559	no	0.0616322	no	1
Gh_D01G2230	D01	61255083	61259154	60240001	61280000	AT3G51870	Mitochondrial substrate carrier family protein	-	10.1865	21.9743	-1.03826	7.399e-10	no	1.87695	0.643416	yes	1.051	no	0.827997	no	1.55167	no	1.40501	no	1	0.528334	yes	0.482776	yes	0.460899	yes	1.25469	no	0.942899	no	3	0.651406	no	0.47162	yes	0.762512	no	0.683588	no	0.694607	no	1
Gh_D03G0583	D03	12471346	12472289	11920001	13080000	AT3G16240	delta tonoplast integral protein	DELTA-TIP, TIP2;1, DELTA-TIP1, AQP1, ATTIP2;1	145.995	194.431	-0.410886	0.262287	no	129.989	41.6562	yes	36.8113	yes	33.0997	yes	64.6804	yes	51.5976	yes	5	103.867	no	82.4626	no	82.4957	no	78.087	yes	80.3819	no	1	87.4212	no	76.4475	yes	89.8623	no	95.7385	no	115.113	no	1
Gh_D03G0713	D03	24874547	24877459	24120001	25680000	AT5G41610	cation/H+ exchanger 18	ATCHX18, CHX18	2.02148	1.11267	0.516187	3.17182e-09	no	1.10386	2.66983	yes	1.95814	no	1.44514	no	1.52454	no	1.99945	no	1	1.46104	no	1.52924	no	1.86935	no	2.20771	yes	1.82059	no	1	1.98966	no	1.98083	no	2.4086	no	2.48227	yes	2.20914	no	1
Gh_D03G1321	D03	41616068	41617779	41400001	42160000	AT1G08110	lactoylglutathione lyase family protein / glyoxalase I family protein	-	56.8453	76.5682	-0.423264	0.0344471	no	82.1552	284.49	yes	261.909	yes	155.712	yes	123.375	no	125.499	no	3	294.473	yes	145.107	no	178.019	no	158.017	yes	172.108	yes	3	155.446	no	97.1494	no	157.713	yes	106.198	no	108.992	no	1
Gh_D03G1332	D03	41738284	41744222	41400001	42160000	AT5G22920	CHY-type/CTCHY-type/RING-type Zinc finger protein	-	2.52511	1.65999	0.406248	0.292346	no	1.06059	3.39805	yes	2.90428	yes	1.81596	no	1.52323	no	2.34787	no	2	8.39194	yes	5.2025	no	3.79571	no	3.76317	yes	9.2968	no	2	5.78205	yes	4.80098	yes	5.0482	no	3.83353	yes	5.30404	yes	4
Gh_D03G1335	D03	41819952	41821828	41400001	42160000	AT1G07150	mitogen-activated protein kinase kinase kinase 13	MAPKKK13	0.633716	0.28287	0.348782	2.71508e-06	no	0.994344	4.62277	yes	1.51218	no	0.968885	no	0.75562	no	1.23153	no	1	3.82757	yes	2.58629	yes	1.31906	no	1.24881	no	1.35382	no	2	3.24955	yes	2.52699	yes	1.1735	no	0.80517	no	1.14694	no	2
Gh_D05G1586	D05	14351346	14352246	14040001	15040000	AT1G18100	PEBP (phosphatidylethanolamine-binding protein) family protein	E12A11, MFT	1.25267	0.329842	0.76038	1.2566e-05	no	59.1339	1.4025	yes	2.15116	yes	10.4231	no	36.197	no	42.0601	no	2	2.13661	yes	1.75595	yes	10.5665	no	21.934	no	48.7397	no	2	27.219	no	7.65617	yes	15.3962	no	27.2146	no	43.7821	no	1
Gh_D05G1592	D05	14403051	14406187	14040001	15040000	AT1G11300	protein serine/threonine kinases;protein kinases;ATP binding;sugar binding;kinases;carbohydrate binding	-	0.546675	0.293847	0.257503	0.0445319	no	5.58748	8.7335	no	10.2526	no	10.4349	no	9.51506	no	15.2699	yes	1	6.50975	no	6.15327	no	9.9666	no	11.598	yes	16.3239	yes	2	8.72487	no	6.5572	no	11.2341	no	9.61584	no	11.8278	yes	1
Gh_D05G1596	D05	14445968	14447799	14040001	15040000	AT1G61720	NAD(P)-binding Rossmann-fold superfamily protein	BAN	311.64	137.55	1.1741	6.06138e-05	no	42.8177	142.915	yes	96.368	yes	108.798	yes	92.9258	yes	112.198	yes	5	64.5513	no	57.9221	no	99.5705	yes	120.06	yes	105.215	yes	3	48.5731	no	51.1231	no	89.0733	yes	87.7658	yes	92.5494	yes	3
Gh_D05G1602	D05	14474801	14477091	14040001	15040000	AT1G61740	Sulfite exporter TauE/SafE family protein	-	2.74117	1.09657	0.835462	0.00072879	no	0.653532	17.1551	yes	1.76355	no	0.522563	no	0.342167	no	0.338675	no	1	4.83876	yes	23.6468	yes	0.605043	no	0.751668	no	0.521912	no	2	13.2839	yes	17.5179	yes	0.804874	no	1.18084	no	0.563911	no	2
Gh_D05G1620	D05	14584690	14586874	14040001	15040000	AT4G04770	ATP binding cassette protein 1	ATABC1, LAF6, ATNAP1, ABC1	43.4648	28.1332	0.610001	0.0032112	no	30.2572	11.6828	yes	8.72942	yes	24.9798	no	30.1222	no	29.462	no	2	13.0856	yes	9.42991	yes	23.2327	no	26.2307	no	28.1474	no	2	18.0737	yes	9.90056	yes	24.3728	no	25.8438	no	30.2887	no	2
Gh_D05G1659	D05	14876545	14877177	14040001	15040000	AT1G12020	-	-	3.77183	2.922	0.282952	0.0429044	no	59.1596	30.3576	yes	29.8883	yes	41.3548	no	45.8645	no	34.9604	no	2	34.9848	no	38.187	no	34.4221	yes	30.5905	yes	29.9642	yes	3	36.3818	no	39.5204	no	26.4669	yes	28.5901	yes	32.6224	yes	3
Gh_D06G0375	D06	5119058	5121202	5080001	6120000	AT1G13700	6-phosphogluconolactonase 1	PGL1	0.214534	0.0964301	0.147589	0.172268	no	46.0309	8.37493	yes	12.8355	yes	17.5475	no	23.7247	no	11.7889	yes	3	13.9743	yes	67.925	no	9.63264	yes	10.041	yes	10.2514	yes	4	59.7372	no	69.9678	no	15.2568	yes	13.7867	yes	14.8746	yes	3
Gh_D06G0387	D06	5310336	5312340	5080001	6120000	AT1G21920	Histone H3 K4-specific methyltransferase SET7/9 family protein	-	6.20515	5.2583	0.203257	0.071016	no	11.1052	28.8129	yes	29.8119	yes	15.9025	no	14.4116	no	14.3316	no	2	21.7762	yes	20.2953	no	18.0307	no	12.0755	no	14.1672	no	1	21.7477	yes	23.3246	yes	15.6605	no	12.907	no	13.2863	no	2
Gh_D06G0392	D06	5469733	5471832	5080001	6120000	AT4G08300	nodulin MtN21 /EamA-like transporter family protein	-	0.0576542	0.490031	-0.494475	0.000227529	no	4.70921	5.74209	no	11.3532	no	9.37771	yes	9.58489	no	11.4163	no	1	6.84647	no	9.20595	no	9.38468	no	11.5393	yes	9.36023	no	1	10.7063	yes	8.83807	no	7.55352	no	11.2417	no	11.232	no	1
Gh_D06G0421	D06	6062791	6067033	5080001	6120000	AT1G15960	NRAMP metal ion transporter 6	NRAMP6, ATNRAMP6	0	0	0	1	no	14.687	0.155516	yes	0.246983	yes	0.302724	yes	18.434	no	1.33864	yes	4	1.17129	yes	27.0072	no	1.17759	yes	0.462287	yes	4.19129	no	3	1.53033	yes	15.1387	no	10.504	no	9.01746	no	1.10855	yes	2
Gh_D06G1138	D06	26305632	26307196	25840001	26680000	AT4G31410	Protein of unknown function (DUF1644)	-	1.30685	1.28909	0.0111524	0.6437	no	34.12	15.5361	yes	13.1244	yes	23.2322	no	27.3823	no	26.6009	no	2	19.4865	no	11.9104	yes	21.4097	yes	21.1559	yes	23.2879	no	3	19.9742	yes	11.5618	yes	22.2523	no	23.0777	no	24.6093	no	2
Gh_D06G1146	D06	26519902	26521524	25840001	26680000	AT2G24430	NAC domain containing protein 38	ANAC038, NAC038	0.0159026	0.0167875	-0.00125607	0.9871	no	9.69428	19.4087	yes	16.253	no	21.8906	yes	20.6574	yes	25.6086	yes	4	10.6589	no	8.81541	no	18.5464	no	23.411	yes	18.9116	yes	2	14.863	no	6.38557	no	14.8833	no	18.2462	no	17.9013	yes	1
Gh_D06G1148	D06	26547980	26549329	25840001	26680000	AT5G24800	basic leucine zipper 9	ATBZIP9, BZO2H2, BZIP9	13.4224	8.67679	0.575713	1.09212e-05	no	88.1008	28.3221	yes	26.5483	yes	56.5236	no	75.3046	no	75.5654	no	2	39.3842	yes	33.7323	yes	52.8954	yes	59.1784	yes	65.4759	no	4	64.1701	no	41.3261	yes	65.5823	no	75.1502	no	81.7942	no	1
Gh_D06G1149	D06	26647115	26649362	25840001	26680000	AT4G31330	Protein of unknown function, DUF599	-	2.28882	2.32107	-0.0140793	0.143061	no	37.3631	11.6768	yes	6.55862	yes	27.4588	no	37.0082	no	47.3005	no	2	13.105	yes	7.97495	yes	19.1175	yes	22.5061	yes	30.4042	no	4	22.1062	no	6.11727	yes	25.1067	no	33.1587	no	39.3657	no	1
Gh_D06G1350	D06	41408474	41416185	41360001	42120000	AT1G61140	SNF2 domain-containing protein / helicase domain-containing protein / zinc finger protein-related	EDA16	4.14191	2.91224	0.394308	3.56357e-05	no	4.63218	8.38906	no	8.17389	yes	5.91864	no	4.59543	no	8.60109	no	1	6.75674	no	5.84602	no	7.70492	yes	6.77676	no	11.3475	no	1	9.19144	no	7.99903	yes	6.5178	no	5.48047	no	5.96857	no	1
Gh_D06G1351	D06	41416862	41417812	41360001	42120000	AT1G11090	alpha/beta-Hydrolases superfamily protein	-	8.25828	8.64221	-0.0586188	0.483551	no	9.77375	4.806	yes	5.00101	yes	9.01124	no	10.0083	no	7.80217	no	2	5.19918	no	4.14889	yes	6.80011	no	7.06833	no	6.50026	no	1	6.05228	no	4.7839	yes	6.79092	no	7.13191	no	7.27681	no	1
Gh_D06G1361	D06	42106685	42107518	41360001	42120000	AT5G60200	TARGET OF MONOPTEROS 6	TMO6	0.612832	0.122129	0.523358	0.000202799	no	9.9598	2.25847	yes	0.654588	yes	6.76119	no	6.38961	no	7.24736	no	2	1.56882	yes	0.870616	yes	5.16972	yes	3.87135	yes	4.41283	yes	5	1.71229	yes	0.92524	yes	5.0311	yes	5.06183	yes	4.98564	yes	5
Gh_D07G0867	D07	11252477	11254842	10960001	11560000	AT3G07650	CONSTANS-like 9	COL9	3.5735	3.2327	0.111719	0.574397	no	2.10409	2.40121	no	11.4742	yes	2.23205	no	2.61165	no	0.887142	no	1	1.49283	no	10.5349	yes	1.68299	no	2.23702	no	0.952912	no	1	2.71937	no	12.8807	yes	1.63512	no	2.59357	no	1.10752	no	1
Gh_D07G0886	D07	11559013	11559607	10960001	11560000	AT5G48480	Lactoylglutathione lyase / glyoxalase I family protein	-	15.3766	5.83604	1.2604	0.00211435	no	17.2788	66.4844	yes	44.2125	yes	28.2375	no	21.8537	no	30.6739	no	2	48.2868	no	53.1484	no	48.9812	yes	37.9429	yes	37.5004	yes	3	37.9366	yes	37.2035	yes	38.1412	yes	35.9533	yes	55.6804	yes	5
Gh_D07G2286	D07	54173944	54176172	54120001	55000000	AT5G40650	succinate dehydrogenase 2-2	SDH2-2	33.2735	35.6525	-0.0968198	0.213571	no	73.9099	31.7731	yes	36.5627	yes	63.2014	no	74.9155	no	58.325	no	2	35.243	yes	40.8995	yes	60.571	no	65.7794	no	58.7437	no	2	39.401	yes	40.0138	yes	63.9098	no	70.958	no	67.5965	no	2
Gh_D07G2311	D07	54415797	54419989	54120001	55000000	AT5G40870	uridine kinase/uracil phosphoribosyltransferase 1	ATUK/UPRT1, UKL1, UK/UPRT1	5.43554	5.29547	0.0317458	0.954702	no	3.01914	6.51143	yes	5.09982	no	3.73238	no	3.93943	no	3.83167	no	1	5.06976	no	7.02729	yes	5.2155	no	5.98033	yes	5.29731	no	2	4.2932	no	7.08059	yes	5.19382	no	4.91021	no	4.88831	no	1
Gh_D07G2312	D07	54420635	54423929	54120001	55000000	AT5G40890	chloride channel A	ATCLC-A, CLC-A, CLCA, ATCLCA	10.9405	9.23327	0.222601	0.202757	no	1.74732	10.4867	yes	6.39136	yes	1.35501	no	1.30739	no	0.720353	yes	3	6.0412	yes	15.802	yes	1.4481	no	0.866052	yes	0.658049	yes	4	6.97816	yes	15.5387	yes	1.23487	no	1.18394	no	0.855821	no	2
Gh_D08G0742	D08	10833638	10834171	10480001	11240000	-	-	-	0.187101	0.163528	0.0289375	0.739181	no	13.311	5.26577	yes	8.55029	no	14.9874	no	18.4162	no	11.3149	no	1	4.42331	yes	6.55211	no	7.60793	no	6.93116	yes	8.07887	no	2	12.5206	no	3.9507	yes	8.19916	no	6.14208	yes	14.4838	no	2
Gh_D08G0748	D08	11004384	11015962	10480001	11240000	AT4G03020	transducin family protein / WD-40 repeat family protein	-	14.4247	10.2893	0.450289	0.00018486	no	19.1579	5.72948	yes	2.65238	yes	12.8378	no	16.9209	no	16.7673	no	2	6.07783	yes	3.06753	yes	12.0892	yes	14.5086	no	14.544	no	3	7.1596	yes	2.55798	yes	12.2605	no	13.3211	no	11.6074	no	2
Gh_D08G1167	D08	36827154	36830197	36360001	37080000	AT1G32900	UDP-Glycosyltransferase superfamily protein	-	6.87928	0.953459	2.01203	0	no	7.34142	5.2421	no	4.00605	no	10.3723	no	11.2146	no	35.2301	yes	1	3.52069	no	2.19692	no	20.2648	no	38.8403	yes	47.8524	yes	2	6.27848	no	1.29377	no	19.0089	no	15.1503	no	30.4446	yes	1
Gh_D09G0302	D09	9799837	9800238	9320001	11080000	AT5G14410	-	-	8.81355	6.11701	0.463504	0.0825731	no	24.0937	2.34795	yes	1.63606	yes	6.68001	no	12.4865	no	15.2794	no	2	3.03373	yes	2.1704	yes	4.22124	yes	6.59275	yes	14.9312	no	4	5.86337	yes	2.15755	yes	9.00455	no	11.0544	no	14.1611	no	2
Gh_D10G1277	D10	23230213	23233603	22000001	23240000	AT1G35710	Protein kinase family protein with leucine-rich repeat domain	-	0.0309713	0.0901095	-0.0804689	0.120123	no	2.39897	8.87491	yes	15.4089	yes	5.64755	yes	2.95862	no	2.49956	no	3	9.06945	yes	6.49458	yes	5.67209	yes	3.92644	no	4.70467	no	3	4.55651	no	4.55793	yes	4.01132	no	3.21404	no	2.74216	no	1
Gh_D10G1802	D10	50815314	50815809	50280001	50840000	-	-	-	1.35418	0.566109	0.588039	0.0126851	no	8.17169	59.7354	yes	64.563	yes	21.9503	yes	11.0402	no	17.3825	no	3	47.8336	yes	33.3832	yes	13.3027	no	9.80016	no	23.23	yes	3	37.7599	yes	25.2125	yes	10.7197	no	7.58079	no	16.44	no	2
Gh_D10G1922	D10	53626488	53626733	53440001	54040000	-	-	-	0.111618	0.138472	-0.0344385	0.681771	no	5.50582	0.726305	yes	0.98727	yes	3.3667	no	3.16767	no	2.28743	no	2	0.524223	yes	0.749481	yes	2.41228	no	2.20051	no	2.5433	no	2	1.30125	no	0.978656	yes	1.62856	no	1.67307	no	2.11996	no	1
Gh_D10G1927	D10	53705374	53706336	53440001	54040000	AT1G08315	ARM repeat superfamily protein	-	1.43094	1.23086	0.123912	0.427718	no	3.48176	12.0614	yes	11.3751	yes	5.04623	no	3.04509	no	4.43029	no	2	11.9007	yes	11.6277	yes	4.20019	no	3.6035	no	5.67389	no	2	14.5306	yes	11.4223	yes	4.42199	no	4.38354	no	6.2111	no	2
Gh_D10G2202	D10	59192099	59455002	59000001	59400000	AT4G10720	Ankyrin repeat family protein	-	0.0113853	0.0129783	-0.00227052	0.979039	no	19.9009	110.066	yes	49.1491	yes	46.9574	no	19.49	no	28.8874	no	2	45.986	no	40.0198	no	53.136	yes	43.0219	yes	35.3823	no	2	30.8754	no	27.163	no	38.0087	no	33.6746	yes	20.2029	no	1
Gh_D11G1142	D11	10544431	10545318	10280001	12120000	AT2G47360	-	-	0.583008	0.30777	0.27556	0.00526449	no	3.74924	1.64073	no	2.05656	no	1.26734	yes	2.04337	no	1.77071	no	1	1.49011	no	1.37315	yes	1.36427	yes	1.3056	yes	1.44137	yes	4	1.50721	no	1.15437	yes	1.83212	no	1.68993	yes	2.20492	no	2
Gh_D11G1173	D11	10903512	10903940	10280001	12120000	AT2G47485	-	-	25.3394	24.2452	0.0612122	0.77093	no	35.6424	15.7228	yes	12.1951	yes	38.0047	no	42.7039	no	34.5961	no	2	9.25533	yes	11.6073	yes	16.0892	yes	18.1278	yes	21.0466	yes	5	18.4559	yes	12.0251	yes	22.3094	no	23.9385	no	24.7246	no	2
Gh_D11G1183	D11	10979010	10979775	10280001	12120000	AT2G47540	Pollen Ole e 1 allergen and extensin family protein	-	0.0367017	0.319037	-0.347485	0.00649735	no	17.132	1.94395	yes	3.86013	no	1.96563	yes	9.11034	no	3.86643	no	2	2.77843	no	0.435528	yes	0.689643	yes	1.23077	yes	2.07543	yes	4	1.52274	yes	0.255204	yes	0.556405	yes	2.15715	yes	4.67231	no	4
Gh_D11G1184	D11	10981780	10982386	10280001	12120000	AT2G47540	Pollen Ole e 1 allergen and extensin family protein	-	0.244594	0.555549	-0.321749	0.109195	no	37.7483	7.28507	yes	7.46015	yes	6.37092	yes	18.3518	no	9.78901	no	3	12.2899	no	4.00815	yes	5.89965	yes	4.85176	yes	6.35322	yes	4	6.82334	yes	5.24523	yes	5.20514	yes	10.0941	no	14.4486	no	3
Gh_D11G1192	D11	11061866	11062333	10280001	12120000	AT4G02360	Protein of unknown function, DUF538	-	4.46807	4.46092	0.00188947	0.876943	no	5.14441	13.8784	yes	10.6754	yes	6.35057	no	8.0643	no	10.6384	no	2	13.5421	yes	13.2185	yes	9.20895	no	7.73995	no	12.2872	yes	3	12.5476	yes	12.0398	yes	9.14053	no	6.77287	no	8.45956	no	2
Gh_D11G1198	D11	11114116	11116802	10280001	12120000	AT3G62860	alpha/beta-Hydrolases superfamily protein	-	1.8408	0.151006	1.3034	1.31894e-06	no	31.1748	17.654	yes	18.3503	yes	26.3925	no	32.7214	no	25.9462	no	2	15.8069	yes	28.4172	no	19.5596	yes	20.787	yes	16.0774	yes	4	24.0492	no	26.2105	no	17.6654	yes	22.3123	no	21.5788	no	1
Gh_D11G1243	D11	11732909	11734960	10280001	12120000	AT1G03430	histidine-containing phosphotransfer factor 5	AHP5	4.51981	3.72481	0.224361	0.257567	no	64.9932	45.9691	no	39.5363	yes	54.114	no	50.2946	no	46.8873	no	1	45.9269	no	45.2862	no	40.1404	yes	42.992	yes	39.8932	yes	3	48.4179	no	39.9234	yes	41.9409	no	42.0796	yes	37.228	yes	3
Gh_D11G1246	D11	11752214	11754825	10280001	12120000	AT2G48030	DNAse I-like superfamily protein	-	2.11235	0.817905	0.775729	0.000111994	no	17.2137	8.74204	yes	5.80375	yes	11.8476	no	15.074	no	15.1866	no	2	7.90581	yes	7.84559	yes	10.9617	yes	13.3717	no	10.5722	yes	4	12.2152	no	6.97988	yes	11.6516	no	13.9017	no	12.8313	no	1
Gh_D11G1264	D11	12013270	12014235	10280001	12120000	AT3G63110	isopentenyltransferase 3	ATIPT3, IPT3	2.56414	0.14943	1.63264	0.000565235	no	2.09154	16.0144	yes	4.44583	yes	2.95211	no	2.47412	no	4.06762	no	2	8.16728	yes	14.2552	yes	4.47714	yes	2.86001	no	3.24871	no	3	8.11483	yes	10.3026	yes	4.65652	no	4.76601	yes	5.41992	yes	4
Gh_D11G1270	D11	12072801	12078310	10280001	12120000	AT4G17970	aluminum-activated, malate transporter 12	ALMT12, ATALMT12	0.0385154	0.06221	-0.0325465	0.334097	no	3.25994	1.52909	yes	1.61685	yes	1.3659	yes	2.25734	no	1.87284	no	3	1.89873	no	4.41718	no	1.57487	yes	1.28427	yes	1.32383	yes	3	2.94599	no	3.00449	no	1.25997	yes	1.30957	yes	1.35162	yes	3
Gh_D11G1669	D11	17904120	17907149	17600001	18440000	AT5G38450	cytochrome P450, family 735, subfamily A, polypeptide 1	CYP735A1	0.0051577	0.0430158	-0.0533392	0.334919	no	0.0394533	1.07059	yes	0.474558	no	0.144077	no	0.0592954	no	0.111792	no	1	0.837826	no	0.897362	yes	0.360936	no	0.120777	no	0.232472	no	1	0.813225	yes	1.09568	yes	0.420122	no	0.283873	no	0.29095	no	2
Gh_D11G1745	D11	19283498	19288644	18760001	19720000	AT2G17760	Eukaryotic aspartyl protease family protein	-	1.22204	0.825667	0.283464	5.2266e-06	no	34.1195	20.611	yes	21.905	yes	24.5634	no	27.4562	no	23.8282	no	2	24.4386	no	21.742	no	19.8879	yes	22.1286	yes	21.9553	yes	3	27.0725	no	18.6045	yes	20.6117	yes	20.4426	yes	20.4583	yes	4
Gh_D11G1752	D11	19382854	19383617	18760001	19720000	AT5G53300	ubiquitin-conjugating enzyme 10	UBC10	21.3477	4.54179	2.0117	0.000317397	no	10.1274	58.7997	yes	39.7089	yes	18.985	no	16.471	no	33.4108	no	2	39.3695	yes	44.0527	no	31.2069	yes	41.6635	yes	39.2074	yes	4	24.498	yes	30.7849	yes	33.8507	yes	35.5593	yes	38.9711	yes	5
Gh_D11G2757	D11	57245289	57246760	56280001	57840000	AT1G56220	Dormancy/auxin associated family protein	-	164.282	113.723	0.526774	1.23193e-06	no	818.071	401.268	yes	432.24	yes	569.865	no	697.788	no	605.98	no	2	480.238	no	909.63	no	579.496	no	547.108	yes	504.21	yes	2	621.958	no	777.122	no	487.197	yes	547.585	yes	597.248	no	2
Gh_D11G2758	D11	57252457	57254392	56280001	57840000	AT3G05580	Calcineurin-like metallo-phosphoesterase superfamily protein	-	3.12871	2.11604	0.405976	0.364411	no	8.67999	14.4041	no	22.333	yes	8.55753	no	8.06296	no	10.373	no	1	17.0807	yes	35.5778	yes	10.6559	no	12.0008	no	11.5329	no	2	14.9554	no	21.4252	yes	5.82889	no	6.84008	no	9.78724	no	1
Gh_D11G2780	D11	57544741	57549906	56280001	57840000	AT4G11420	eukaryotic translation initiation factor 3A	EIF3A, ATEIF3A-1, EIF3A-1, ATTIF3A1, TIF3A1	0.690951	0.781828	-0.0755236	0.374144	no	5.58588	2.44414	yes	2.75721	yes	4.04703	no	3.38753	no	2.76356	yes	3	2.73905	no	2.74206	yes	3.42179	no	2.71555	yes	2.13907	yes	3	3.01573	no	3.03221	yes	3.33631	no	2.99483	yes	3.05701	yes	3
Gh_D11G2781	D11	57562647	57563258	56280001	57840000	AT5G02070	Protein kinase family protein	-	0.470598	0.0808283	0.444265	0.000267739	no	158.874	24.1012	yes	88.7546	yes	56.7811	yes	89.4862	yes	48.4502	yes	5	41.122	yes	60.764	yes	36.3896	yes	30.1458	yes	28.1783	yes	5	46.1488	yes	101.371	yes	47.7057	yes	53.2087	yes	60.7481	yes	5
Gh_D11G2787	D11	57652773	57653728	56280001	57840000	AT1G56300	Chaperone DnaJ-domain superfamily protein	-	98.5133	52.7619	0.888305	0.843172	no	9.02922	84.8524	yes	63.3196	yes	5.69364	no	4.90109	no	9.8078	no	2	80.5753	yes	75.8292	yes	8.66145	no	3.90033	yes	14.7096	no	3	91.1754	yes	73.9996	yes	6.57714	no	6.7631	no	11.0043	no	2
Gh_D11G2809	D11	57812436	57814283	56280001	57840000	AT2G24100	-	-	0	0.00818095	-0.0117546	0.67449	no	0	0.646183	yes	0.220445	no	0.281727	no	0.151146	no	0.0947891	no	1	0.44965	yes	0.743843	yes	0.0303877	no	0.0147329	no	0.130773	no	2	0.377512	no	0.408516	yes	0.169138	no	0.0654458	no	0.0476327	no	1
Gh_D11G3137	D11	63833471	63833761	63080001	63960000	-	-	-	0	0.0143167	-0.0205081	0.626182	no	131.655	61.2322	no	72.1826	no	66.0938	no	77.8554	no	56.4722	yes	1	99.9906	no	127.697	no	59.2079	yes	58.2017	yes	54.5374	yes	3	62.0706	yes	101.412	no	72.9066	no	73.9634	no	53.3225	yes	2
Gh_D12G0693	D12	15034578	15036901	14560001	15600000	AT5G67370	Protein of unknown function (DUF1230)	-	34.151	29.0109	0.22808	0.844691	no	11.8344	4.4481	yes	2.98754	yes	9.19149	no	9.85916	no	9.21606	no	2	4.20243	yes	4.05551	yes	8.69352	no	8.86219	no	8.13001	no	2	7.70608	no	3.72241	yes	10.0994	no	10.282	no	10.979	no	1
Gh_D12G0736	D12	17910476	17910988	17480001	18200000	AT3G49760	basic leucine-zipper 5	AtbZIP5, bZIP5	1.24984	0.851754	0.280931	0.103135	no	9.41204	3.06335	yes	3.86456	yes	5.54201	no	6.57727	no	5.3185	no	2	7.58734	no	7.37057	no	9.39566	no	7.51877	no	4.10328	yes	1	7.29364	no	9.24387	no	6.99086	no	5.8592	no	4.57603	yes	1
Gh_A02G0651	A02	10404884	10407370	9160001	10560000	AT1G71695	Peroxidase superfamily protein	-	2.56637	1.98396	0.257228	0.273019	no	2.48629	6.96746	yes	13.6426	yes	8.77106	yes	3.77786	no	4.15186	no	3	7.31498	yes	6.21111	yes	4.40909	no	5.81607	yes	5.05174	yes	4	3.32232	no	3.95064	no	3.40848	no	2.71573	no	3.05326	no	0
Gh_A03G0043	A03	617886	620225	280001	1120000	AT4G17615	calcineurin B-like protein 1	CBL1, ATCBL1, SCABP5	13.6795	14.4783	-0.0764505	0.594498	no	26.3007	14.3402	yes	14.7751	yes	16.8965	no	21.6038	no	15.028	no	2	15.6824	no	17.1444	no	18.4848	no	17.5787	no	15.0378	yes	1	17.0909	no	18.1474	no	19.5721	no	20.7948	no	17.7461	no	0
Gh_A03G0052	A03	814712	816907	280001	1120000	AT1G61590	Protein kinase superfamily protein	-	0.0066938	0.0015396	0.00740547	0.413132	no	13.5597	8.62224	no	9.97242	no	8.39127	no	10.7395	no	6.83782	yes	1	13.8812	no	16.7633	no	8.21041	no	6.69441	yes	6.25441	yes	2	12.3619	no	15.6483	no	7.74745	no	8.39089	no	8.40145	no	0
Gh_A04G0403	A04	12015984	12016316	11720001	12480000	AT1G78410	VQ motif-containing protein	-	2.63861	2.12369	0.220133	0.25102	no	6.22564	2.68615	no	1.73013	yes	2.88801	no	5.5189	no	10.9199	no	1	5.01611	no	4.32323	no	3.38163	no	4.24998	no	11.1126	no	0	21.2772	yes	9.52509	no	8.80335	no	13.8516	no	32.1208	yes	2
Gh_A05G1666	A05	17356320	17359403	16880001	17480000	AT5G47910	respiratory burst oxidase homologue D	RBOHD, ATRBOHD	0.0701437	0.0600762	0.0136366	0.751283	no	0.0770101	0.428358	no	2.49349	yes	0.778298	no	0.173491	no	0.320692	no	1	0.46249	no	0.401842	no	0.426591	no	0.188819	no	0.563522	no	0	0.844828	no	0.511517	yes	0.586013	no	0.184087	no	0.198913	no	1
Gh_A08G1059	A08	73095684	73096690	72840001	74040000	AT2G47190	myb domain protein 2	ATMYB2, MYB2	0.296304	0.327231	-0.0340157	0.878092	no	1.28748	4.65932	yes	1.71399	no	1.89806	no	0.792631	no	1.31075	no	1	2.39543	no	4.83325	no	0.961606	no	4.43153	no	1.18052	no	0	9.78724	no	5.49972	yes	1.34881	no	1.19814	no	3.01029	no	1
Gh_A12G0237	A12	3588525	3589749	3360001	4600000	AT2G15890	maternal effect embryo arrest 14	MEE14	10.4169	7.26939	0.465314	0.723212	no	12.7051	11.5995	no	11.6849	no	8.91645	no	9.75213	no	10.617	no	0	14.6448	no	30.1575	no	6.00398	yes	5.67287	yes	9.14303	no	2	37.09	yes	33.5595	yes	6.51643	yes	7.26458	yes	14.3085	no	4
Gh_A12G0269	A12	4508114	4509382	3360001	4600000	AT5G42650	allene oxide synthase	AOS, CYP74A, DDE2	0	0.0228383	-0.0325781	0.200035	no	8.95429	4.21593	yes	4.54227	no	3.93118	yes	7.4034	no	5.57955	no	2	5.23774	no	6.3012	no	3.46968	yes	3.00338	yes	3.35111	yes	3	6.68271	no	10.3528	no	5.07424	no	8.94651	no	8.16885	no	0
Gh_D01G1270	D01	33149935	33151816	31160001	41080000	AT1G24030	Protein kinase superfamily protein	-	1.06626	0.925441	0.101831	0.507199	no	3.97849	5.16861	no	5.19285	no	4.41363	no	4.13644	no	7.79372	no	0	5.49971	no	5.44338	no	7.53055	yes	7.40092	yes	9.16529	no	2	5.7126	no	3.79694	no	6.32583	no	5.53475	no	9.39373	yes	1
Gh_D01G1359	D01	40012715	40014005	31160001	41080000	AT1G14550	Peroxidase superfamily protein	-	0.0083342	0.0120947	-0.00537044	0.943127	no	0.19891	2.21604	no	1.75341	yes	0.789292	no	0.253502	no	0.280396	no	1	0.406783	no	0.557143	no	0.420103	no	0.0749927	no	0.177018	no	0	2.14589	yes	0.577167	no	0.568976	no	0.383753	no	0.453946	no	1
Gh_D01G1983	D01	58438944	58440511	58280001	59240000	AT1G52340	NAD(P)-binding Rossmann-fold superfamily protein	ABA2, SIS4, GIN1, SDR1, ISI4, SRE1, ATABA2, ATSDR1	14.0176	21.9047	-0.608989	0.0521944	no	202.944	295.855	no	519.128	yes	371.232	yes	268.502	no	232.793	no	2	416.123	no	324.04	no	357.601	yes	329.822	yes	292.533	no	2	161.722	no	202.427	no	234.589	no	177.735	no	204.277	no	0
Gh_D01G1989	D01	58576422	58577466	58280001	59240000	AT1G52340	NAD(P)-binding Rossmann-fold superfamily protein	ABA2, SIS4, GIN1, SDR1, ISI4, SRE1, ATABA2, ATSDR1	16.9413	18.1287	-0.0924562	0.811622	no	1.2699	6.8523	yes	7.11622	yes	3.95484	no	2.41179	no	3.85198	yes	3	8.00353	yes	4.52214	yes	4.81284	yes	4.01119	yes	4.5745	no	4	2.22137	no	2.08669	no	2.87748	no	2.52686	no	2.78181	no	0
Gh_D03G0707	D03	24703418	24703981	24120001	25680000	AT4G23690	Disease resistance-responsive (dirigent-like protein) family protein	-	8.13284	6.05262	0.372904	0.15577	no	51.5143	28.7206	yes	41.963	no	30.0134	no	42.918	no	36.5294	no	1	46.0231	no	39.569	no	44.9458	no	46.1796	no	54.5505	no	0	37.705	no	21.484	yes	64.5308	no	56.6898	no	66.1515	no	1
Gh_D05G1663	D05	14900363	14901787	14040001	15040000	AT1G05010	ethylene-forming enzyme	EFE, ACO4, EAT1	14.0123	8.59447	0.645873	0.163939	no	190.278	168.024	no	82.001	yes	144.079	no	164.481	no	255.167	no	1	234.65	no	138.527	no	189.018	no	165.509	no	195.587	no	0	139.253	no	117.347	yes	167.041	no	156.888	no	167.32	no	1
Gh_D05G3338	D05	53998760	54045093	53880001	55080000	AT4G27190	NB-ARC domain-containing disease resistance protein	-	1.98023	1.83315	0.0730178	0.853781	no	16.5427	17.1309	no	14.7729	no	12.146	no	12.6961	no	12.5765	no	0	15.8723	no	16.9601	no	13.1742	no	12.4032	no	10.5656	yes	1	19.1879	no	17.4729	no	12.6563	no	13.0039	no	10.4334	yes	1
Gh_D07G2320	D07	54647068	54648167	54120001	55000000	AT5G14130	Peroxidase superfamily protein	-	0.0609023	0.0445658	0.0223885	0.599374	no	1.72451	14.8644	yes	4.89148	yes	6.47608	yes	1.82279	no	2.06825	no	3	11.6942	yes	5.95088	yes	4.88389	no	2.78852	no	1.36557	no	2	4.24526	no	3.29693	no	3.69201	no	2.55425	no	1.1717	no	0
Gh_D09G0306	D09	10195153	10197566	9320001	11080000	AT3G25820	terpene synthase-like sequence-1,8-cineole	ATTPS-CIN, TPS-CIN	0.0045169	0.0254784	-0.0297953	0.644415	no	6.25124	46.1794	yes	33.6993	yes	12.7447	no	5.44171	no	5.70013	no	2	18.4001	no	23.7691	yes	9.6601	no	6.53721	no	15.081	no	1	16.7709	no	24.3557	no	8.7655	no	3.94439	no	8.35243	no	0
Gh_D11G1132	D11	10411773	10412843	10280001	12120000	AT2G47190	myb domain protein 2	ATMYB2, MYB2	0.5911	0.732258	-0.122629	0.607439	no	1.26676	10.955	yes	5.31544	yes	4.09127	yes	3.55375	no	2.44201	no	3	3.72359	yes	3.00197	no	1.09466	no	1.47906	no	2.44154	no	1	5.85534	no	4.41813	no	1.70979	no	2.37361	no	5.59765	no	0
Gh_A02G0532	A02	7975033	7975653	7760001	8280000	AT3G15740	RING/U-box superfamily protein	-	0.115886	0.282718	-0.201014	0.64556	no	6.83214	4.21069	no	4.66079	no	4.09002	no	1.53515	yes	19.8656	no	1	3.41525	no	6.80224	no	8.13135	no	5.18437	no	26.5953	no	0	22.8934	yes	10.7088	no	6.90714	no	3.76509	no	18.8646	yes	2
Gh_A02G0533	A02	7981499	8016690	7760001	8280000	AT1G67890	PAS domain-containing protein tyrosine kinase family protein	-	3.4592	3.11238	0.116814	0.364615	no	9.78593	3.48072	yes	3.3965	yes	5.17065	no	8.97909	no	9.14383	no	2	3.61216	yes	3.94435	yes	5.49381	yes	6.2332	yes	6.82514	no	4	9.87466	no	6.54874	no	6.85938	no	8.26019	no	10.3627	no	0
Gh_A02G0589	A02	9181299	9184224	9160001	10560000	AT3G17465	ribosomal protein L3 plastid	RPL3P	12.1875	34.9473	-1.44671	9.1498e-10	no	13.1179	22.0356	yes	19.6382	no	15.6367	no	15.2145	no	15.1368	no	1	20.0531	no	19.2121	no	15.8901	no	18.2866	no	15.4423	no	0	14.5514	no	23.1541	yes	21.4807	no	22.6779	yes	14.6076	no	2
Gh_A02G0594	A02	9277938	9283598	9160001	10560000	AT5G48960	HAD-superfamily hydrolase, subfamily IG, 5\'-nucleotidase	-	13.4765	14.4332	-0.0923279	0.219467	no	3.62294	5.24212	no	6.06028	yes	5.06912	no	4.78534	no	4.62501	no	1	5.25563	no	6.27508	no	5.15609	no	4.87796	no	3.90289	no	0	4.85228	no	6.84923	yes	4.87915	no	5.01555	no	3.90749	no	1
Gh_A02G0603	A02	9393400	9394869	9160001	10560000	AT1G48320	Thioesterase superfamily protein	-	24.4577	25.2143	-0.042252	0.653034	no	30.9376	28.4983	no	24.3833	no	32.9674	no	29.0532	no	32.0447	no	0	14.6238	yes	21.1487	no	22.6506	no	21.482	no	29.7675	no	1	17.2481	yes	17.138	yes	20.7104	no	17.5636	yes	23.6964	no	3
Gh_A02G0612	A02	9547001	9547395	9160001	10560000	AT1G75750	GAST1 protein homolog 1	GASA1	5.28838	9.02161	-0.672354	0.0113964	no	53.9174	28.1738	yes	23.7758	yes	42.1055	no	46.2546	no	106.158	no	2	41.3497	no	28.5427	no	31.5232	no	44.2111	no	89.2053	no	0	33.4672	no	30.54	yes	67.1777	no	72.5342	no	127.63	yes	2
Gh_A02G0638	A02	10108128	10110615	9160001	10560000	AT5G09360	laccase 14	LAC14	35.6709	41.0256	-0.196631	0.00645462	no	8.73393	8.28225	no	5.44213	yes	11.3321	no	13.6956	no	12.5599	no	1	6.5779	no	6.07483	no	11.7011	no	11.6679	no	8.81394	no	0	8.09119	no	4.32112	yes	10.968	no	12.1475	no	12.4665	no	1
Gh_A02G0648	A02	10352338	10355919	9160001	10560000	AT4G09830	Uncharacterised conserved protein UCP009193	-	8.26372	10.8761	-0.358396	0.0095305	no	61.2419	44.6542	no	39.0014	yes	56.1229	no	56.6158	no	83.506	no	1	37.9022	no	45.4394	no	55.4893	no	59.6981	no	78.875	no	0	40.8699	no	37.1012	yes	53.921	no	47.8635	no	59.0759	no	1
Gh_A03G0022	A03	355206	358042	280001	1120000	AT5G44700	Leucine-rich repeat transmembrane protein kinase	EDA23, GSO2	0.239779	0.151498	0.106572	0.0671032	no	16.9213	9.05401	yes	11.3606	no	11.8032	no	13.2063	no	11.3496	no	1	12.9938	no	19.7869	no	9.40543	yes	10.1393	yes	8.85761	yes	3	15.6967	no	18.4268	no	10.9211	no	11.6522	no	11.6951	no	0
Gh_A03G0037	A03	535301	570052	280001	1120000	AT4G17140	pleckstrin homology (PH) domain-containing protein	-	2.07564	0.897661	0.696666	5.3825e-07	no	0.738681	1.76358	no	3.05378	yes	1.33859	no	0.827552	no	2.0499	no	1	1.07287	no	0.636538	no	1.52769	no	1.01681	no	2.1788	no	0	2.51302	no	1.9459	yes	0.901658	no	0.800112	no	0.682633	no	1
Gh_A03G0064	A03	1018637	1020115	280001	1120000	AT4G16820	alpha/beta-Hydrolases superfamily protein	PLA-I{beta]2	0.0169689	0.0155205	0.00205623	0.90718	no	0.256998	0.609567	no	1.00241	yes	0.455519	no	0.192335	no	0.311007	no	1	0.889635	no	0.665104	no	0.77515	no	0.478356	no	0.56696	no	0	1.87722	no	1.41976	yes	0.603592	no	0.258164	no	0.376574	no	1
Gh_A03G0069	A03	1065341	1066860	280001	1120000	AT5G53110	RING/U-box superfamily protein	-	2.91993	1.93549	0.417227	0.0591673	no	9.28642	9.59978	no	29.4579	yes	11.6004	no	6.98204	no	8.32595	no	1	13.3357	no	14.6099	no	13.9614	no	7.84316	no	12.3447	no	0	6.79125	no	9.58662	no	8.05608	no	4.81604	yes	6.12404	no	1
Gh_A03G0929	A03	59826913	59836496	59600001	61000000	AT2G03800	D-aminoacyl-tRNA deacylases	GEK1	9.28819	7.92492	0.205078	0.000756211	no	12.114	11.3845	no	11.6677	no	11.3397	no	12.8151	no	21.4243	no	0	12.3508	no	15.1278	no	17.3573	no	20.6618	yes	42.2975	yes	2	21.2288	no	14.2705	no	18.9143	no	20.286	yes	30.0184	yes	2
Gh_A03G0942	A03	60488547	60488874	59600001	61000000	AT3G49780	phytosulfokine 4 precursor	ATPSK4, ATPSK3 (FORMER SYMBOL), PSK4	0	0.00876447	-0.0125894	0.739642	no	6.42022	1.95543	yes	3.39325	no	4.69983	no	7.66234	no	6.1263	no	1	6.54323	no	3.11442	no	1.7041	yes	1.90946	yes	1.95714	yes	3	4.75209	no	4.72085	no	3.25984	no	6.51894	no	4.35844	no	0
Gh_A03G1466	A03	94786322	94787270	94600001	95040000	AT5G23370	GRAM domain-containing protein / ABA-responsive protein-related	-	1.89441	1.91424	-0.00984804	0.65033	no	1.62151	2.84016	no	2.56001	no	1.92913	no	0.829506	no	5.85416	no	0	1.79171	no	3.24441	no	3.02319	no	1.57238	no	7.56851	yes	1	1.71811	no	0.982794	no	3.93405	no	2.22719	no	7.61591	yes	1
Gh_A04G0398	A04	11721963	11723032	11720001	12480000	AT5G25140	cytochrome P450, family 71, subfamily B, polypeptide 13	CYP71B13	0	0	0	1	no	0.902172	0.173587	no	0.0740466	yes	0.145982	no	0.64603	no	1.06606	no	1	0.0434248	yes	0.0765922	yes	0.2242	no	0.331596	no	0.546708	no	2	0.350721	no	0.28869	no	0.518024	no	0.646861	no	0.734314	no	0
Gh_A04G0599	A04	40860911	40862605	40840001	42320000	AT2G36870	xyloglucan endotransglucosylase/hydrolase 32	XTH32	0.594068	1.33603	-0.551343	0.00931394	no	2.72707	1.94908	no	3.10961	no	3.19995	no	2.0003	no	3.86119	no	0	2.8525	no	2.73474	no	6.16108	no	6.65189	yes	7.80939	no	1	1.86291	no	1.04984	no	10.1928	no	5.8689	no	12.1709	yes	1
Gh_A04G0806	A04	53551660	53554332	53000001	54080000	AT2G38290	ammonium transporter 2	ATAMT2, AMT2;1, AMT2	1.31465	1.46373	-0.0900494	0.924246	no	8.1776	12.6044	no	20.4978	yes	12.194	no	7.41998	no	3.78091	no	1	10.3667	no	24.1217	yes	8.81256	no	7.93453	no	5.13056	no	1	7.85572	no	17.024	no	6.63975	no	5.67289	no	4.02662	no	0
Gh_A04G0808	A04	53654043	53657086	53000001	54080000	AT2G38300	myb-like HTH transcriptional regulator family protein	-	1.57184	0.549096	0.731375	0.00436139	no	8.10394	3.77621	yes	5.07668	no	4.88374	no	5.21322	no	3.75342	no	1	5.081	no	6.00186	no	5.60309	no	4.01144	no	3.62054	yes	1	5.4223	no	5.51371	no	4.55763	no	4.84573	no	3.88456	no	0
Gh_A05G0878	A05	8731173	8733612	8640001	9160000	AT5G21170	5\'-AMP-activated protein kinase beta-2 subunit protein	AKINBETA1	7.26659	5.4358	0.361173	0.020366	no	24.6868	14.0318	yes	15.8255	no	22.6137	no	26.3999	no	22.678	no	1	15.9483	no	30.749	no	17.7622	no	15.4476	yes	17.3399	no	1	31.7121	no	31.6764	no	18.9913	no	18.1359	no	22.9478	no	0
Gh_A05G0906	A05	8923135	8934151	8640001	9160000	AT5G60710	Zinc finger (C3HC4-type RING finger) family protein	-	24.293	19.4929	0.303613	0.00136049	no	7.39473	14.334	yes	10.49	no	10.3879	no	10.3005	no	9.20452	no	1	10.7359	no	8.53829	no	12.4219	yes	12.775	yes	10.3147	no	2	10.3606	no	9.30263	no	12.3436	no	12.0521	no	11.769	no	0
Gh_A05G0910	A05	8994726	8996360	8640001	9160000	AT1G08080	alpha carbonic anhydrase 7	ATACA7, ACA7	0.203411	0.380191	-0.197739	0.627931	no	11.5504	30.2547	yes	115.233	yes	61.5941	yes	30.1677	yes	24.9146	yes	5	81.6029	no	43.3704	no	51.2635	yes	59.19	yes	45.3958	yes	3	55.2792	no	31.0869	no	20.2005	no	15.3374	no	10.5897	no	0
Gh_A05G0912	A05	9005406	9011158	8640001	9160000	AT2G27990	BEL1-like homeodomain 8	BLH8, PNF	0.006851	0.0118464	-0.0071401	0.709618	no	0.439767	0.983319	no	0.750843	no	0.860992	no	0.828013	no	0.954924	no	0	0.703829	no	0.406202	no	2.21972	yes	2.71195	yes	1.90582	no	2	0.419751	no	0.24357	no	2.21848	no	1.80349	no	1.96601	yes	1
Gh_A05G0917	A05	9062216	9066032	8640001	9160000	AT3G45090	P-loop containing nucleoside triphosphate hydrolases superfamily protein	-	3.55957	2.38434	0.430022	0.0145845	no	14.1191	19.0632	no	19.6514	no	20.83	no	10.6518	no	21.2835	no	0	20.6961	no	31.6724	no	15.9307	no	19.4635	no	25.2756	yes	1	26.8617	yes	32.5834	yes	20.9871	no	18.821	no	27.0094	yes	3
Gh_A05G1645	A05	17044254	17048357	16880001	17480000	AT1G27680	ADPGLC-PPase large subunit	APL2	14.6006	8.61444	0.698324	6.02002e-05	no	3.96525	9.53237	yes	8.56445	yes	6.67365	no	5.59182	no	5.03805	no	2	7.53642	yes	6.09919	no	6.12838	no	7.23685	yes	5.72996	no	2	4.48082	no	6.17541	no	5.46853	no	4.8534	no	4.36782	no	0
Gh_A05G1653	A05	17127974	17128231	16880001	17480000	AT1G75250	RAD-like 6	ATRL6, RSM3, RL6	0.129046	0.0315342	0.130312	0.125505	no	2.4883	6.29279	no	11.3543	yes	2.79878	no	3.36144	no	1.11874	no	1	22.2996	no	53.6353	yes	12.3416	no	1.69411	no	1.18439	no	1	10.1842	no	15.2526	no	3.2996	no	3.62386	no	2.10781	no	0
Gh_A05G1831	A05	19153878	19154969	19000001	19440000	AT1G27461	-	-	0.581114	0.102968	0.519551	1.55953e-05	no	0.197027	1.10922	yes	0.395455	no	0.470155	no	0.492433	no	0.53154	no	1	0.579448	no	0.657104	no	0.599899	no	0.796739	no	0.822347	no	0	0.50663	no	0.293259	no	0.71019	no	0.59782	no	1.09863	yes	1
Gh_A05G1855	A05	19418705	19421702	19000001	19440000	AT1G10070	branched-chain amino acid transaminase 2	ATBCAT-2, BCAT-2	0.452097	0.215726	0.256319	0.119804	no	47.1561	29.415	no	15.1222	yes	23.6276	no	32.0776	no	46.3155	no	1	29.3179	no	49.669	no	17.0791	yes	18.9273	yes	34.6916	no	2	78.7299	no	56.1995	no	27.9582	no	28.5503	no	38.8866	no	0
Gh_A06G0427	A06	7266549	7267318	6880001	8720000	-	-	-	2.17965	1.89935	0.133139	0.989769	no	7.91552	8.28369	no	3.5822	yes	8.02975	no	7.41469	no	9.83802	no	1	6.03005	no	2.91031	yes	11.6123	no	7.25687	no	14.799	no	1	8.06011	no	4.30979	no	8.76705	no	5.87791	no	5.54788	no	0
Gh_A06G0850	A06	32093753	32097689	31600001	32480000	AT5G25770	alpha/beta-Hydrolases superfamily protein	-	16.29	13.2593	0.27803	0.925334	no	82.6389	39.8284	yes	63.3033	no	68.3649	no	71.0786	no	73.0094	no	1	45.2435	yes	101.398	no	58.0588	no	73.7126	no	88.776	no	1	75.3481	no	97.4201	no	52.5411	no	63.3915	no	94.4982	no	0
Gh_A06G1090	A06	67715227	67718600	67440001	68080000	AT4G05020	NAD(P)H dehydrogenase B2	NDB2	14.0088	10.1531	0.428366	0.0273811	no	7.50081	12.9855	yes	16.3335	yes	9.82296	no	7.71958	no	9.15784	no	2	15.1148	yes	14.4156	no	11.8387	no	11.4052	no	13.8323	no	1	28.5335	no	18.0451	no	10.1146	no	7.21448	no	9.13093	no	0
Gh_A06G1093	A06	67846652	67848902	67440001	68080000	AT5G54390	HAL2-like	AHL, ATAHL, HL	6.17653	2.75959	0.932711	0.0115943	no	2.18168	0.625924	yes	0.924951	yes	6.05463	no	7.27244	no	6.69261	no	2	0.938417	no	0.938164	no	3.37381	no	3.73276	no	3.70443	no	0	1.05315	no	0.399642	yes	3.0592	no	2.19252	no	2.97638	no	1
Gh_A06G1164	A06	80626648	80627967	80480001	81720000	AT4G31860	Protein phosphatase 2C family protein	-	0.932766	0.873778	0.0447169	0.793265	no	2.47109	7.79126	yes	7.76544	yes	3.87266	no	3.27566	no	2.19275	no	2	5.9215	no	9.46165	yes	3.37727	no	2.33094	no	3.21223	no	1	7.03602	no	7.77676	no	1.76972	no	2.85756	no	2.1002	no	0
Gh_A06G1166	A06	81039240	81039903	80480001	81720000	AT1G29270	-	-	0.151401	0.461612	-0.344169	0.165883	no	17.9707	13.3124	no	10.9904	no	12.9465	no	15.3881	no	10.9097	no	0	11.5651	no	13.3538	no	13.9027	no	14.6425	no	7.42059	yes	1	7.22498	yes	14.0978	no	6.2765	yes	9.0467	yes	5.72854	yes	4
Gh_A06G1167	A06	81126974	81135003	80480001	81720000	AT1G29280	WRKY DNA-binding protein 65	WRKY65, ATWRKY65	1.11497	0.846063	0.196183	0.00455257	no	61.0005	41.6615	no	37.9652	yes	47.1287	no	51.457	no	46.8135	no	1	44.0986	no	64.2888	no	39.3793	yes	36.3475	yes	35.679	yes	3	61.7852	no	57.14	no	39.7868	no	42.4861	no	49.7385	no	0
Gh_A06G1196	A06	84847400	84847591	84280001	85360000	-	-	-	0.0122088	0.0712323	-0.0817644	0.45906	no	26.873	5.38339	yes	5.44154	yes	12.8529	no	21.5016	no	14.5739	no	2	20.5378	no	19.2604	no	35.4998	no	36.7446	no	29.802	no	0	19.1586	no	15.581	no	33.5067	no	26.6581	no	50.106	yes	1
Gh_A07G1664	A07	67236503	67237484	65120001	67320000	AT2G39640	glycosyl hydrolase family 17 protein	-	7.70603	7.53239	0.0290658	0.927241	no	5.69449	7.52093	no	6.2906	no	6.40932	no	7.57336	no	8.0216	no	0	7.08671	no	6.8785	no	8.11954	no	8.69316	no	10.4944	yes	1	8.76235	no	7.44339	no	8.07192	no	6.5999	no	11.8074	yes	1
Gh_A08G1071	A08	73649050	73653990	72840001	74040000	AT4G01820	P-glycoprotein 3	PGP3, MDR3	7.44517	6.17831	0.234481	0.25331	no	66.6584	94.5041	no	155.54	yes	106.45	no	75.6991	no	80.7992	no	1	88.5993	no	101.737	no	112.794	no	78.5818	no	98.4918	no	0	154.582	no	136.947	yes	93.8246	no	73.7511	no	74.521	no	1
Gh_A09G0227	A09	6644073	6647609	6480001	7200000	AT5G15050	Core-2/I-branching beta-1,6-N-acetylglucosaminyltransferase family protein	-	5.17917	4.70674	0.114745	0.119132	no	8.24075	13.8886	yes	23.5185	yes	14.6912	no	10.8827	no	9.96375	no	2	11.7304	no	9.6293	no	13.4096	no	14.2492	yes	13.0653	no	1	11.0899	no	9.64107	no	12.3221	no	10.2693	no	9.62188	no	0
Gh_A09G0230	A09	7046146	7046934	6480001	7200000	AT3G24240	Leucine-rich repeat receptor-like protein kinase family protein	-	0.364719	0.124565	0.279238	0.0419926	no	0.0523766	0.32824	no	0.844519	yes	0.636656	no	0.528993	no	0.220801	no	1	0.104608	no	0.304272	no	0.158607	no	0.417744	no	0.78345	yes	1	0.18987	no	0.202272	no	0.304889	no	0.445393	no	0.383787	no	0
Gh_A10G0896	A10	19401601	19403964	18800001	20080000	AT3G01175	Protein of unknown function (DUF1666)	-	0.403814	0.0292869	0.447706	0.00175438	no	6.2838	3.08748	no	15.394	yes	11.379	no	4.85725	no	2.2414	no	1	8.4607	no	12.2785	no	7.33156	no	10.6029	no	7.97353	no	0	5.69442	no	8.78895	no	3.15075	no	3.95081	no	2.50567	yes	1
Gh_A10G1259	A10	65799854	65801227	65160001	66360000	AT1G03940	HXXXD-type acyl-transferase family protein	-	1.27491	0.796209	0.340853	0.0654264	no	1.92448	4.565	no	3.64263	no	2.61913	no	2.30142	no	4.77562	no	0	4.14503	no	2.69926	no	4.19638	no	5.27688	no	7.52542	yes	1	5.06361	no	2.66242	no	6.19061	no	4.50199	no	7.5341	yes	1
Gh_A10G1266	A10	66142150	66142371	65160001	66360000	AT4G28460	-	-	0.339176	0.197122	0.161776	0.432252	no	12.3725	23.9196	no	51.6601	yes	20.6422	no	14.6612	no	14.7681	no	1	76.6781	no	59.608	no	24.1577	no	36.9022	yes	22.6602	no	1	48.9703	no	18.4994	no	23.6364	no	15.9343	no	12.0632	no	0
Gh_A10G1502	A10	82212767	82213261	82000001	83120000	-	-	-	4.48168	5.12315	-0.159655	0.332531	no	24.9371	18.2672	no	20.4432	no	24.4664	no	23.2309	no	75.7811	no	0	14.1084	no	27.3445	no	33.3582	no	40.8276	no	83.1098	yes	1	17.5494	no	11.8303	no	39.8443	no	32.1232	no	60.2921	yes	1
Gh_A10G1505	A10	82422640	82423212	82000001	83120000	-	-	-	0.214437	0.208636	0.00690783	0.910048	no	0.605531	2.63281	yes	3.09027	yes	2.18778	no	1.38087	no	1.93427	no	2	5.0188	yes	3.48262	no	2.7328	no	1.77157	no	1.98831	no	1	1.99138	no	0.588139	no	2.06467	no	1.53889	no	1.73273	no	0
Gh_A10G1507	A10	82567633	82568204	82000001	83120000	-	-	-	0.0674346	0.0528669	0.0198246	0.718447	no	0.172689	2.5166	yes	1.46712	yes	2.06681	no	0.829542	no	0.487419	no	2	8.08822	yes	3.69858	no	4.31364	no	0.77927	no	0.803675	no	1	1.77472	no	0.881104	no	1.489	no	0.518176	no	0.34823	no	0
Gh_A10G1509	A10	82615248	82714824	82000001	83120000	-	-	-	0.131825	0.0709776	0.0797233	0.471968	no	12.1	61.7489	yes	62.6593	yes	47.0954	yes	22.2058	no	12.9856	no	3	88.8162	yes	27.1107	no	20.4059	no	17.2607	no	16.2971	no	1	14.3028	no	9.72229	no	25.1305	no	17.2131	no	16.3016	no	0
Gh_A10G1510	A10	82865704	82882924	82000001	83120000	-	-	-	0.57432	1.4849	-0.658458	0.222391	no	512.431	1480.05	yes	1018.77	yes	662.09	no	612.021	no	515.188	no	2	1246.55	yes	871.325	no	677.826	no	480.339	no	391.293	no	1	567.588	no	559.082	no	555.431	no	476.674	no	484.907	no	0
Gh_A11G0792	A11	7749471	7751993	7640001	8520000	AT2G45820	Remorin family protein	-	12.8647	11.1709	0.187976	0.351267	no	141.024	152.937	no	130.124	no	134.85	no	124.024	no	235.082	no	0	107.359	no	136.448	no	128.968	no	121.475	no	228.973	yes	1	251.621	yes	125.872	no	115.683	no	119.739	no	195.336	no	1
Gh_A11G0799	A11	7946693	7950200	7640001	8520000	AT2G45910	U-box domain-containing protein kinase family protein	-	5.27619	2.94686	0.669184	1.5816e-06	no	7.54754	8.84568	no	14.3478	yes	10.2267	no	7.56126	no	9.15797	no	1	11.0102	no	12.6288	no	12.3694	yes	11.9622	no	11.873	no	1	8.17374	no	10.7893	no	9.49199	no	9.30169	no	10.9833	no	0
Gh_A11G0806	A11	8004462	8006048	7640001	8520000	AT2G45970	cytochrome P450, family 86, subfamily A, polypeptide 8	CYP86A8, LCR	8.85249	7.05695	0.290255	0.298268	no	0.361376	1.48925	yes	0.941014	no	0.777812	no	0.828428	no	1.07403	no	1	0.752226	no	0.641883	no	0.986633	no	0.767495	no	1.45905	yes	1	1.1647	no	0.687085	no	0.884763	no	0.916317	no	0.883723	no	0
Gh_A11G0819	A11	8188056	8191838	7640001	8520000	AT1G01580	ferric reduction oxidase 2	FRO2, FRD1, ATFRO2	3.97158	0.0717552	2.21373	0.00187895	no	19.0764	0.414939	yes	0.499204	yes	0.718317	yes	6.34631	no	0.597952	yes	4	3.30631	no	14.9939	no	3.89621	no	1.02476	yes	3.07023	no	1	2.18064	no	13.0826	no	10.84	no	12.2351	no	3.24115	no	0
Gh_A11G1650	A11	24727896	24729038	24080001	24960000	AT5G66320	GATA transcription factor 5	GATA5	23.328	19.7766	0.227659	0.0523649	no	28.1994	14.4377	yes	15.283	yes	21.581	no	22.1049	no	17.1949	no	2	14.9142	no	15.9102	no	20.8054	no	21.7128	no	17.8306	no	0	14.4311	yes	14.6157	yes	21.9457	no	18.7013	no	15.7665	yes	3
Gh_A11G1708	A11	26501687	26504503	26480001	27440000	AT2G18470	roline-rich extensin-like receptor kinase 4	PERK4	3.01179	2.24375	0.306585	0.352773	no	1.52565	0.579378	yes	0.777408	no	1.37025	no	1.20655	no	1.04275	no	1	0.588936	no	0.564298	no	1.16436	no	1.06597	no	1.16504	no	0	0.849547	no	0.624601	yes	1.25733	no	1.24391	no	1.34754	no	1
Gh_A11G1717	A11	26753251	26758473	26480001	27440000	AT4G16580	Protein phosphatase 2C family protein	-	12.8437	9.8129	0.356478	0.427503	no	10.9179	6.76641	no	6.72646	no	10.5429	no	14.3335	no	11.9868	no	0	4.93123	yes	5.94963	no	10.6093	no	14.0363	no	11.3241	no	1	8.7109	no	5.71162	yes	8.29301	no	11.2104	no	12.3664	no	1
Gh_A11G1722	A11	26897938	26899685	26480001	27440000	AT4G36750	Quinone reductase family protein	-	5.15653	6.59816	-0.303533	0.00116963	no	23.1322	7.23671	yes	9.94154	yes	12.1497	no	19.6405	no	13.2755	no	2	12.5643	no	15.177	no	17.0411	no	16.0799	no	12.9512	yes	1	16.0863	no	18.5803	no	17.6589	no	19.9401	no	17.1632	no	0
Gh_A11G1863	A11	46801622	46812604	46440001	47440000	AT4G24610	-	-	3.50536	3.10769	0.133315	0.0603977	no	6.59722	11.1947	no	9.90672	no	7.83338	no	8.57099	no	13.2692	no	0	7.71979	no	8.83169	no	11.5468	yes	12.1754	yes	12.4619	yes	3	7.83836	no	8.59113	no	11.1111	no	10.6957	no	11.7837	yes	1
Gh_A11G1865	A11	47074627	47077910	46440001	47440000	AT5G65470	O-fucosyltransferase family protein	-	9.35202	8.81303	0.0771409	0.98518	no	14.6591	18.4719	no	13.6939	no	16.5911	no	12.964	no	25.0746	no	0	14.793	no	9.26714	no	33.4958	no	38.0853	yes	52.6284	yes	2	12.7354	no	5.83397	no	37.3985	no	34.4475	no	51.3195	yes	1
Gh_A11G2914	A11	93030108	93031252	93000001	93520000	-	-	-	857.863	323.552	1.40398	3.17577e-11	no	2035.39	1461.36	no	1711.85	no	2702.86	no	2517.4	no	3547.43	no	0	1768.47	no	1876.84	no	3166.99	no	4258	yes	4187.22	yes	2	1869.75	no	1593.38	no	2577.93	no	3928.23	yes	4998.24	yes	2
Gh_A11G2919	A11	93068835	93070369	93000001	93520000	AT5G02230	Haloacid dehalogenase-like hydrolase (HAD) superfamily protein	-	16.8216	6.93848	1.16669	0.0139845	no	92.5896	32.5798	yes	33.5316	no	60.2231	no	89.7552	no	107.27	no	1	60.33	no	27.8991	yes	56.6292	no	47.9862	no	72.8193	no	1	66.6435	no	36.3605	no	45.7849	no	53.1565	no	82.9691	no	0
Gh_A11G2943	A11	93270229	93272350	93000001	93520000	AT1G11300	protein serine/threonine kinases;protein kinases;ATP binding;sugar binding;kinases;carbohydrate binding	-	0.761718	0.647486	0.0967173	0.40516	no	14.9817	7.12861	yes	8.70209	yes	11.7719	no	14.1587	no	10.0996	no	2	9.96636	no	15.9974	no	9.7916	no	9.90588	no	8.70957	yes	1	17.2805	no	12.6109	no	10.4965	no	12.429	no	15.2625	no	0
Gh_A12G0258	A12	4089239	4115574	3360001	4600000	AT2G18360	alpha/beta-Hydrolases superfamily protein	-	0.412679	0.609141	-0.187857	0.459667	no	0.637186	0.0699032	no	0.05026	yes	0.416982	no	0.66061	no	0.437191	no	1	0.24373	no	0.0838438	no	0.30672	no	0.54653	no	0.310159	no	0	0.191683	no	0.044899	yes	0.270044	no	0.520599	no	0.345615	no	1
Gh_A12G2021	A12	83147587	83148331	82880001	83400000	AT2G45360	Protein of unknown function (DUF1442)	-	0.367153	0.425616	-0.0604103	0.565312	no	20.3861	21.4955	no	19.9145	no	19.2511	no	19.9094	no	20.3464	no	0	38.3854	no	59.2397	yes	19.7658	no	20.5513	no	20.2765	no	1	59.5633	yes	52.639	yes	30.0704	no	25.7204	no	30.864	no	2
Gh_A13G1133	A13	63015448	63017078	62760001	64040000	AT3G26310	cytochrome P450, family 71, subfamily B, polypeptide 35	CYP71B35	16.8652	20.6363	-0.276306	0.159657	no	284.958	590.333	yes	693.431	yes	528.865	yes	403.426	no	411.974	no	3	779.636	no	562.827	no	518.497	yes	458.314	yes	464.592	no	2	242.375	no	301.433	no	337.518	no	240.69	no	269.203	no	0
Gh_A13G1395	A13	70749740	70755934	70320001	71480000	AT5G17910	-	-	3.44113	2.6317	0.290283	0.000209522	no	19.4598	14.9908	no	12.4081	yes	16.4219	no	17.407	no	16.7748	no	1	16.1515	no	11.4274	no	21.705	no	16.2993	no	14.6249	no	0	17.334	no	15.8971	no	19.0035	no	17.4514	no	10.7202	yes	1
Gh_A13G1409	A13	71148833	71169825	70320001	71480000	AT1G28760	Uncharacterized conserved protein (DUF2215)	-	1.52756	1.05058	0.301718	0.0071968	no	1.33493	1.46994	no	1.57781	no	2.24988	no	1.61395	no	3.77962	no	0	1.55899	no	2.74169	no	2.00363	no	3.89164	yes	3.93603	yes	2	3.17266	yes	2.22763	no	1.94535	no	2.66303	no	4.22278	yes	2
Gh_A13G1410	A13	71192225	71196469	70320001	71480000	AT5G07280	Leucine-rich repeat transmembrane protein kinase	EMS1, EXS	22.0144	18.0235	0.274757	0.136067	no	5.0637	6.86968	no	5.13804	no	5.54976	no	6.34863	no	9.71224	no	0	4.42709	no	3.52716	no	9.87043	yes	11.3312	yes	10.1313	yes	3	4.64286	no	3.38593	no	8.69762	no	7.60481	no	9.1401	yes	1
Gh_A13G1419	A13	71442531	71444711	70320001	71480000	AT3G04350	Plant protein of unknown function (DUF946)	-	6.60117	5.16601	0.301884	0.0721629	no	31.1906	50.6876	yes	46.2809	no	29.5702	no	27.0728	no	33.6186	no	1	54.1286	yes	61.8881	yes	39.944	no	30.2192	no	43.0142	no	2	39.9835	no	44.7209	no	31.6726	no	22.1983	no	24.9726	no	0
Gh_D01G1256	D01	31463377	31465595	31160001	41080000	AT5G03670	-	-	1.60638	1.59919	0.0039845	0.961698	no	10.4895	5.78504	yes	5.20068	yes	6.79856	no	7.55917	no	7.81604	no	2	8.45508	no	7.5531	no	7.21962	no	7.5197	no	7.68497	no	0	6.67318	no	4.7677	yes	6.19823	no	6.02524	yes	7.52579	no	2
Gh_D01G1284	D01	35130899	35158408	31160001	41080000	AT2G34680	Outer arm dynein light chain 1 protein	AIR9	17.6278	14.5879	0.257038	0.0722194	no	9.72886	13.802	no	15.1938	yes	10.7869	no	11.8348	no	14.23	no	1	11.5493	no	10.0071	no	15.8537	yes	14.5051	no	14.6856	no	1	13.1309	no	13.3317	no	14.5732	no	13.4607	no	11.7773	no	0
Gh_D01G1307	D01	36510792	36512318	31160001	41080000	AT1G27100	Actin cross-linking protein	-	0.0580981	0.011559	0.0648929	0.0493532	no	5.33535	0.301218	yes	0.279022	yes	0.271211	yes	2.68415	no	0.135786	yes	4	0.978535	no	5.35676	no	1.21368	no	0.411155	yes	0.491801	no	1	1.22464	no	4.75119	no	3.77824	no	4.46095	no	1.04409	no	0
Gh_D01G1327	D01	38480880	38483789	31160001	41080000	AT1G23540	Protein kinase superfamily protein	IGI1, AtPERK12	0.0758243	0.187148	-0.142057	0.0243369	no	0.985033	0.370495	no	0.586106	no	0.850141	no	0.790122	no	1.03752	no	0	0.325007	no	0.221831	yes	0.750713	no	0.547961	no	0.944996	no	1	0.262329	no	0.242748	yes	0.689726	no	0.49415	no	0.5336	no	1
Gh_D01G1977	D01	58296379	58299061	58280001	59240000	AT5G06300	Putative lysine decarboxylase family protein	-	0.0194298	0.0126366	0.00964593	0.664807	no	8.1819	4.23197	no	4.82427	no	4.84197	no	6.05106	no	4.42811	no	0	3.28609	yes	2.24638	yes	3.42559	yes	2.54012	yes	2.48348	yes	5	4.63106	no	1.9142	yes	1.7095	yes	2.56217	yes	2.26168	yes	4
Gh_D01G1991	D01	58657820	58658668	58280001	59240000	AT2G47140	NAD(P)-binding Rossmann-fold superfamily protein	-	0.356112	0.620167	-0.256665	0.603327	no	39.9875	54.3782	no	56.0364	no	33.2241	no	36.0208	no	43.683	no	0	79.4155	yes	110.386	yes	34.9284	no	42.2026	no	39.2368	no	2	109.519	no	82.5442	yes	36.0519	no	31.8292	no	33.703	no	1
Gh_D01G2015	D01	58946127	58946642	58280001	59240000	AT2G36320	A20/AN1-like zinc finger family protein	-	13.5696	7.36732	0.800126	0.0110228	no	121.223	180.141	no	171.819	no	114.382	no	104.645	no	178.674	no	0	218.66	yes	290.615	yes	127.313	no	110.695	no	215.254	yes	3	204.173	no	235.094	yes	113.318	no	97.1055	no	183.405	no	1
Gh_D01G2026	D01	59227031	59229685	58280001	59240000	AT5G03680	Duplicated homeodomain-like superfamily protein	PTL	0.56304	0.221955	0.355164	3.90801e-05	no	0.803784	0.958602	no	1.17824	no	0.778498	no	0.676365	no	1.39029	no	0	1.47521	no	0.803994	no	2.11447	no	3.25386	yes	2.31179	no	1	0.802701	no	0.561327	no	2.31801	no	2.13526	no	2.18769	yes	1
Gh_D01G2147	D01	60465571	60472098	60240001	61280000	AT3G53720	cation/H+ exchanger 20	ATCHX20, CHX20	4.20392	1.15038	1.27501	1.87351e-06	no	3.37893	0.762373	no	1.44284	no	6.2243	no	9.65961	no	11.7938	yes	1	1.17256	no	0.700437	no	6.11482	no	11.3828	yes	8.60991	yes	2	0.957471	no	1.00904	no	4.31174	no	5.28326	no	7.06202	no	0
Gh_D01G2168	D01	60634103	60635957	60240001	61280000	AT5G02230	Haloacid dehalogenase-like hydrolase (HAD) superfamily protein	-	53.6009	21.3374	1.28946	8.88354e-08	no	46.6932	83.0119	yes	46.8559	no	37.4633	no	57.9636	no	61.7483	no	1	39.7493	no	40.435	no	36.6526	no	46.6649	no	79.3944	yes	1	65.0056	no	42.2285	no	39.6355	no	43.0478	no	68.0324	no	0
Gh_D01G2186	D01	60797289	60798534	60240001	61280000	AT3G54040	PAR1 protein	-	15.2975	11.1856	0.419478	0.15446	no	81.0349	252.001	yes	416.095	yes	186.666	yes	91.995	no	85.0296	no	3	325.204	yes	185.2	no	151.299	yes	218.46	yes	177.437	yes	4	133.853	no	92.6947	no	113.558	no	80.1815	no	100.626	no	0
Gh_D01G2220	D01	61094582	61098731	60240001	61280000	AT3G51800	metallopeptidase M24 family protein	ATG2, EBP1, ATEBP1	31.098	71.2504	-1.17052	5.56085e-13	no	43.9307	63.5506	no	67.4684	yes	48.6731	no	47.1737	no	47.5187	no	1	65.459	no	55.5417	no	52.1146	no	51.5148	no	48.0776	no	0	47.9946	no	77.7549	yes	60.1759	no	62.7798	no	36.9027	no	1
Gh_D01G2229	D01	61249010	61252776	60240001	61280000	AT3G51860	cation exchanger 3	CAX3, ATHCX1, CAX1-LIKE, ATCAX3	20.1652	9.77796	0.973612	0.00134656	no	4.82814	4.69825	no	4.93083	no	6.22011	no	7.51334	no	8.7823	no	0	3.87166	no	4.93718	no	9.17445	no	15.9401	yes	11.2304	no	1	3.401	no	2.47144	no	9.45305	no	9.54768	no	11.6873	yes	1
Gh_D03G0576	D03	12068858	12070390	11920001	13080000	AT3G16300	Uncharacterised protein family (UPF0497)	-	0.0333829	0.0247082	0.0121617	0.694161	no	13.5394	18.2108	no	14.9562	no	22.4991	no	20.6488	no	22.8425	no	0	13.5964	no	12.618	no	27.5443	no	34.2106	yes	29.452	yes	2	11.8759	no	12.1205	no	26.4143	no	29.5639	yes	37.5182	yes	2
Gh_D03G0590	D03	13270624	13274342	13120001	14120000	AT1G77130	plant glycogenin-like starch initiation protein 2	PGSIP2, GUX3	1.84222	1.68997	0.0794277	0.542958	no	12.6366	12.8313	no	11.7828	no	11.1957	no	11.3029	no	8.38467	no	0	14.045	no	12.6111	no	10.0172	no	8.05207	yes	6.83836	yes	2	12.9337	no	13.2942	no	7.28958	yes	8.71251	no	7.74144	yes	2
Gh_D03G0591	D03	13327327	13328296	13120001	14120000	AT1G78780	pathogenesis-related family protein	-	72.7421	61.0951	0.248009	0.794315	no	28.7572	17.5467	no	16.0989	no	27.5593	no	36.2804	no	31.6091	no	0	18.9201	no	5.72932	yes	14.8107	no	22.3727	no	22.814	no	1	18.8403	no	10.4065	yes	24.0416	no	25.5155	no	26.2024	no	1
Gh_D03G0717	D03	25213150	25215246	24120001	25680000	AT5G07280	Leucine-rich repeat transmembrane protein kinase	EMS1, EXS	16.1062	16.8982	-0.0652956	0.423484	no	29.2036	13.395	yes	13.3956	yes	16.1016	yes	18.4825	no	16.8754	no	3	18.0335	no	19.0703	no	18.5991	yes	19.0206	yes	17.8458	yes	3	22.8807	no	21.9227	no	26.6632	no	28.2717	no	23.2193	no	0
Gh_D03G1308	D03	41428287	41429983	41400001	42160000	AT5G60780	nitrate transporter 2.3	ATNRT2.3, NRT2.3	0.160536	0.245494	-0.101926	0.65719	no	1.07208	4.64229	no	7.82386	yes	11.6987	yes	4.90756	yes	1.50393	no	3	1.71634	no	9.89631	no	2.23796	no	1.65909	no	1.2062	no	0	6.51253	yes	16.3065	yes	20.6013	no	13.4265	yes	4.80908	yes	4
Gh_D03G1316	D03	41521437	41522682	41400001	42160000	AT5G60800	Heavy metal transport/detoxification superfamily protein	-	5.23872	5.83065	-0.130774	0.504053	no	2.30135	4.67801	yes	6.24773	yes	4.29145	no	2.49983	no	4.75621	no	2	4.83354	no	4.13044	no	3.92448	no	6.14262	yes	5.43195	yes	2	5.27978	no	4.18006	no	4.31919	no	3.44119	no	4.087	no	0
Gh_D03G1320	D03	41581185	41583212	41400001	42160000	AT1G08110	lactoylglutathione lyase family protein / glyoxalase I family protein	-	16.1991	24.5197	-0.569281	0.0112381	no	388.317	519.042	no	422.811	no	333.957	no	364.268	no	282.26	no	0	612.581	no	475.477	no	355.618	no	232.434	yes	206.055	yes	2	403.303	no	379.143	no	314.62	no	229.524	yes	221.957	yes	2
Gh_D03G1322	D03	41622229	41623986	41400001	42160000	AT1G08110	lactoylglutathione lyase family protein / glyoxalase I family protein	-	85.1811	98.8026	-0.211705	0.387989	no	282.407	810.22	yes	805.645	yes	453.153	no	362.735	no	368.5	no	2	994.705	no	559.849	no	511.884	yes	485.441	yes	470.492	yes	3	396.529	no	328.422	no	372.69	no	273.9	no	262.153	no	0
Gh_D03G1327	D03	41659957	41661533	41400001	42160000	AT3G44990	xyloglucan endo-transglycosylase-related 8	XTR8, ATXTR8, XTH31	0.177743	0.370893	-0.219091	0.415088	no	12.6413	36.3355	yes	30.8345	no	17.8568	no	19.4362	no	19.0458	no	1	28.5896	yes	9.733	no	22.5337	no	17.7952	no	14.2358	no	1	26.9244	no	15.8697	no	13.5165	no	22.6577	no	15.0184	no	0
Gh_D03G1329	D03	41713103	41713915	41400001	42160000	AT3G44940	Protein of unknown function (DUF1635)	-	1.25799	1.04208	0.145	0.111453	no	1.64482	3.83141	no	4.32665	yes	2.80416	no	2.84801	no	2.97781	no	1	2.46832	no	3.35383	no	3.81988	no	3.02334	no	3.17883	no	0	3.99518	no	5.19524	yes	3.82437	no	5.36324	yes	4.01141	no	2
Gh_D03G1337	D03	41836929	41841340	41400001	42160000	AT1G07120	-	-	3.26687	2.17347	0.427117	0.000185288	no	1.22885	1.45205	no	1.19537	no	1.28014	no	1.26585	no	1.65416	no	0	1.08531	no	1.1345	no	1.80193	no	2.25327	no	3.10115	yes	1	1.42641	no	1.03065	no	2.00873	no	1.74098	no	3.00053	yes	1
Gh_D05G1566	D05	14181357	14182811	14040001	15040000	AT4G21580	oxidoreductase, zinc-binding dehydrogenase family protein	-	0.3662	0.443371	-0.0792734	0.623743	no	11.4468	9.37636	no	6.76945	yes	10.2315	no	9.98591	no	6.4932	no	1	10.3608	no	14.748	no	8.88767	no	8.01274	no	6.0604	yes	1	12.6637	no	13.3238	no	8.49231	no	8.44638	no	8.33849	no	0
Gh_D05G1568	D05	14187225	14190438	14040001	15040000	AT5G54310	ARF-GAP domain 5	NEV, AGD5	1.23582	1.07129	0.110274	0.463363	no	6.76605	1.60802	yes	2.11318	yes	4.06394	no	5.2079	no	5.08406	no	2	2.2312	yes	2.82585	yes	3.84555	yes	4.17022	no	4.16616	no	3	3.99988	no	3.92102	no	4.50048	no	4.70327	no	5.70226	no	0
Gh_D05G1577	D05	14258128	14261286	14040001	15040000	AT4G21470	riboflavin kinase/FMN hydrolase	ATFMN/FHY, FMN/FHY	7.15051	9.36639	-0.346952	3.60826e-06	no	32.6041	25.87	no	18.5505	yes	21.4749	no	27.5108	no	17.7929	yes	2	22.9685	no	27.4184	no	20.663	yes	21.3719	yes	21.0602	no	2	26.3081	no	27.5552	no	21.9978	no	24.2171	no	22.0102	no	0
Gh_D05G1590	D05	14383937	14386124	14040001	15040000	AT1G11380	PLAC8 family protein	-	10.5362	9.4768	0.138965	0.149744	no	12.678	25.9918	yes	14.2525	no	16.6952	no	14.075	no	24.4592	yes	2	20.5498	no	25.5795	yes	14.5059	no	17.3204	no	20.948	no	1	19.8851	no	20.9962	no	15.6413	no	15.124	no	15.7881	no	0
Gh_D05G1622	D05	14604405	14606995	14040001	15040000	AT3G21690	MATE efflux family protein	-	3.66906	4.10501	-0.128783	0.0778908	no	25.9806	34.2526	no	27.4513	no	36.0541	no	43.3119	no	44.9513	no	0	19.9989	no	17.8636	no	38.0217	no	42.718	yes	36.1923	no	1	27.6375	no	23.777	no	34.3598	no	37.696	no	47.6439	yes	1
Gh_D05G1627	D05	14644597	14650126	14040001	15040000	AT4G04670	Met-10+ like family protein / kelch repeat-containing protein	-	2.16506	4.40132	-0.771081	8.17949e-06	no	1.62671	2.85842	no	2.79173	yes	1.92724	no	1.55238	no	1.61007	no	1	2.37984	no	2.08088	no	2.30192	no	2.26299	no	1.48307	no	0	2.17794	no	3.29745	yes	2.23929	no	2.36474	no	1.48884	no	1
Gh_D05G1668	D05	14966116	14967105	14040001	15040000	AT3G53330	plastocyanin-like domain-containing protein	-	85.6425	71.1748	0.263581	0.0582529	no	26.752	32.1674	no	30.0851	no	39.9593	no	41.1398	no	42.6505	no	0	26.2039	no	24.2271	no	31.0752	no	43.3767	yes	43.6278	no	1	24.4612	no	23.5759	no	34.601	no	36.1991	no	45.4475	yes	1
Gh_D05G3365	D05	54544985	54546307	53880001	55080000	AT4G19050	NB-ARC domain-containing disease resistance protein	-	0.0634959	0.000426275	0.0881996	0.0279272	no	0.140181	1.08156	no	0.694158	no	0.793965	no	0.541753	no	1.05692	no	0	0.225503	no	0.0136693	no	0.903807	no	1.74918	yes	1.04577	yes	2	0.322696	no	0.0299213	no	0.798929	no	0.625842	no	1.14764	yes	1
Gh_D06G0382	D06	5236120	5238091	5080001	6120000	AT1G77690	like AUX1 3	LAX3	10.7341	7.6537	0.439317	0.0318084	no	8.99354	4.54966	yes	6.3821	no	5.92985	no	7.0824	no	9.0316	no	1	8.17253	no	8.25901	no	13.0682	no	12.794	no	12.8318	no	0	8.93175	no	9.08957	no	13.6843	no	11.4416	no	15.4861	yes	1
Gh_D06G0384	D06	5264650	5270196	5080001	6120000	AT2G41705	camphor resistance CrcB family protein	-	13.6008	8.65238	0.597089	0.065674	no	13.368	5.16599	yes	6.41783	yes	7.84954	no	11.3108	no	8.20506	no	2	6.56402	yes	6.6373	yes	8.70331	no	7.66032	yes	6.16213	yes	4	10.0744	no	8.16766	no	8.67915	no	10.0373	no	9.9136	no	0
Gh_D06G0394	D06	5550413	5552740	5080001	6120000	AT1G21890	nodulin MtN21 /EamA-like transporter family protein	-	0.0272641	0.118034	-0.122157	0.0287992	no	24.6353	9.6916	no	1.79883	yes	10.2415	no	27.5513	no	14.5374	no	1	7.21322	no	3.33929	yes	13.0906	no	15.5676	no	29.1941	no	1	52.9076	no	6.57539	no	23.3152	no	25.6562	no	40.8465	no	0
Gh_D06G0403	D06	5642995	5644703	5080001	6120000	AT4G08330	-	-	8.2716	6.81339	0.24687	0.0232277	no	40.0715	16.0275	yes	18.1418	yes	27.4621	no	32.684	no	31.8445	no	2	21.7959	no	30.7365	no	24.4059	yes	28.1205	no	27.6103	no	1	25.8573	no	30.2851	no	22.4455	no	29.3733	no	28.5985	no	0
Gh_D06G1125	D06	26047997	26048788	25840001	26680000	AT2G24550	-	-	7.2584	3.69365	0.815151	0.00335361	no	26.6176	41.0073	no	33.8494	no	23.9285	no	26.4465	no	40.134	no	0	41.004	no	49.8957	yes	23.7153	no	18.6023	no	46.4359	no	1	48.3393	yes	41.2553	no	21.9216	no	20.1511	no	33.8446	no	1
Gh_D06G1147	D06	26547072	26547677	25840001	26680000	AT3G50360	centrin2	ATCEN2, CEN1, CEN2	1.05567	0.858203	0.145697	0.148789	no	26.5828	8.66713	yes	10.818	yes	13.7169	no	21.8774	no	20.0378	no	2	18.781	no	9.86913	yes	13.4837	yes	13.4604	yes	16.1579	no	3	21.9076	no	16.1724	no	19.8798	no	23.0561	no	25.8629	no	0
Gh_D06G1358	D06	41899668	41901464	41360001	42120000	-	-	-	13.8626	18.5589	-0.396142	0.00196102	no	4.97686	10.4264	no	5.67104	no	6.51326	no	4.1141	no	5.81012	no	0	11.2726	no	7.66071	no	16.2504	yes	13.6515	yes	11.3428	no	2	4.09775	no	5.37862	no	15.8388	no	15.449	yes	14.2763	no	1
Gh_D07G0861	D07	11221175	11223955	10960001	11560000	AT3G07760	Sterile alpha motif (SAM) domain-containing protein	-	3.36084	3.59966	-0.0769206	0.689426	no	29.1126	14.8615	yes	15.3948	yes	22.2673	no	23.7577	no	19.0379	no	2	19.3015	no	19.2955	no	23.1746	no	18.3485	yes	17.8977	no	1	16.2258	no	17.3049	no	17.7908	no	19.0191	no	19.9462	no	0
Gh_D07G0881	D07	11441079	11446687	10960001	11560000	AT5G48410	glutamate receptor 1.3	ATGLR1.3, GLR1.3	0.0265325	0.0149441	0.016379	0.669506	no	1.57479	4.34362	yes	7.11119	yes	3.93062	no	2.10015	no	2.20212	no	2	7.74869	yes	4.46658	no	4.50738	yes	5.93629	yes	3.42284	yes	4	1.99782	no	2.02226	no	2.35264	no	1.80358	no	1.43514	no	0
Gh_D07G2297	D07	54263806	54266800	54120001	55000000	AT5G40780	lysine histidine transporter 1	LHT1	11.0901	7.4319	0.5199	0.255409	no	21.0949	23.7097	no	71.2562	yes	70.95	yes	33.2379	no	21.9971	no	2	20.7216	no	17.5624	no	33.6928	yes	43.8704	yes	37.4563	yes	3	16.295	no	17.0648	no	22.6752	no	23.9482	no	20.0378	no	0
Gh_D07G2303	D07	54331948	54335654	54120001	55000000	AT3G01810	-	-	4.06146	4.02456	0.0105567	0.978166	no	3.28976	4.80115	no	4.79773	no	3.54812	no	3.72482	no	4.99325	no	0	4.30806	no	3.34904	no	6.34489	yes	6.74975	yes	7.52007	yes	3	4.07816	no	3.20343	no	6.14738	no	5.03071	no	6.72329	yes	1
Gh_D07G2304	D07	54335943	54337596	54120001	55000000	AT3G01820	P-loop containing nucleoside triphosphate hydrolases superfamily protein	-	19.4534	26.7637	-0.440857	7.60349e-06	no	16.4331	11.4255	no	7.70795	yes	13.4441	no	13.8201	no	13.7185	no	1	14.7881	no	9.63569	no	13.2137	no	15.6359	no	13.7378	no	0	10.9763	no	9.82723	yes	14.518	no	15.3875	no	14.9801	no	1
Gh_D07G2329	D07	54847310	54848672	54120001	55000000	AT3G01980	NAD(P)-binding Rossmann-fold superfamily protein	-	0.447104	0.618365	-0.161369	0.210887	no	1.95015	5.9078	yes	2.6724	no	1.34753	no	1.28846	no	1.22373	no	1	8.14718	yes	4.79175	no	2.59004	no	0.64165	yes	1.43536	no	2	2.91132	no	2.29513	no	1.93006	no	1.21896	no	2.23693	no	0
Gh_D07G2339	D07	54966994	54967769	54120001	55000000	AT4G25040	Uncharacterised protein family (UPF0497)	-	1.96767	1.04514	0.537132	0.00659548	no	16.3981	29.4212	yes	25.9774	no	29.5564	no	30.7003	no	37.097	yes	2	16.2252	no	10.3956	no	23.9715	no	28.371	yes	27.5798	no	1	23.1197	no	10.2226	no	16.9232	no	27.1353	no	24.1356	no	0
Gh_D08G0741	D08	10811749	10815726	10480001	11240000	AT4G02940	oxidoreductase, 2OG-Fe(II) oxygenase family protein	-	21.2503	12.3129	0.740997	0.000271595	no	13.0351	16.4758	no	28.1936	yes	12.6306	no	13.1171	no	15.9212	no	1	20.6432	no	16.2862	no	15.9479	no	16.355	no	17.995	no	0	26.3281	yes	19.563	no	17.2768	no	18.0295	no	21.4844	no	1
Gh_D08G0743	D08	10913363	10914824	10480001	11240000	AT1G54790	GDSL-like Lipase/Acylhydrolase superfamily protein	-	0.317419	0.112316	0.244147	0.00041401	no	1.03206	0.941623	no	1.09222	no	2.22103	no	1.73417	no	2.13545	no	0	0.951998	no	1.06388	no	2.39808	no	3.54246	no	4.0259	yes	1	0.898116	no	0.827587	no	3.29712	no	2.31641	no	4.14846	yes	1
Gh_D08G0751	D08	11092875	11093396	10480001	11240000	AT1G54690	gamma histone variant H2AX	HTA3, H2AXB, G-H2AX, GAMMA-H2AX	139.77	203.218	-0.536774	0.0254474	no	92.3324	48.7501	yes	68.9287	no	79.9269	no	88.3905	no	75.1799	no	1	77.4632	no	77.9381	no	61.6805	no	73.3483	no	57.8899	yes	1	68.9046	no	92.3649	no	85.7786	no	97.2796	no	69.3479	no	0
Gh_D09G0292	D09	9379778	9397662	9320001	11080000	AT5G40480	embryo defective 3012	EMB3012	6.63964	7.30366	-0.120243	0.391671	no	4.8572	7.44444	no	8.62082	yes	6.04462	no	5.69584	no	6.69793	no	1	6.33318	no	6.68066	no	7.61736	no	7.39541	no	6.63681	no	0	6.01462	no	9.32676	yes	7.56952	no	7.74152	no	5.47333	no	1
Gh_D09G0295	D09	9589689	9601021	9320001	11080000	AT5G40510	Sucrase/ferredoxin-like family protein	-	5.28499	4.65185	0.153187	0.613523	no	2.02347	3.20441	no	3.93188	yes	2.34265	no	1.62688	no	1.61693	no	1	4.04979	no	8.21013	no	2.08054	no	1.65009	no	1.69686	no	0	3.27059	no	5.61436	yes	1.78203	no	1.80289	no	1.71742	no	1
Gh_D09G0308	D09	10451929	10455882	9320001	11080000	AT2G36310	uridine-ribohydrolase 1	URH1	0.723794	1.09357	-0.280381	0.0504501	no	32.5303	77.7327	yes	56.3081	yes	30.0548	no	22.7177	no	43.6065	no	2	54.5723	no	61.4665	no	46.6216	no	31.632	no	56.9616	yes	1	39.4876	no	47.2668	no	33.0174	no	20.3805	no	32.2028	no	0
Gh_D10G1259	D10	22841105	22844027	22000001	23240000	AT3G59480	pfkB-like carbohydrate kinase family protein	-	14.2479	14.6771	-0.0400458	0.972317	no	94.5285	210.15	yes	147.623	yes	133.883	no	101.57	no	102.714	no	2	190.359	yes	161.692	no	154.75	no	132.442	no	120.933	no	1	129.448	no	141.553	no	127.037	no	115.598	no	134.387	no	0
Gh_D10G1794	D10	50642627	50643259	50280001	50840000	AT3G17100	sequence-specific DNA binding transcription factors	-	9.75643	6.62108	0.497132	0.000730873	no	53.0824	36.5271	no	33.9201	yes	48.6414	no	49.0042	no	45.922	no	1	31.1492	no	34.9876	no	40.5419	no	42.5739	no	39.8745	no	0	37.0814	no	32.3021	yes	44.8726	no	39.9916	no	44.4156	no	1
Gh_D10G1801	D10	50791597	50792142	50280001	50840000	AT1G47960	cell wall / vacuolar inhibitor of fructosidase 1	C/VIF1, ATC/VIF1	20.6986	9.35458	1.06733	1.08402e-06	no	7.82392	9.34782	no	6.95287	no	13.2673	no	20.2857	yes	17.241	no	1	4.75994	no	3.87541	no	4.61101	no	9.93188	no	10.4963	no	0	16.8303	no	3.75173	no	6.018	no	12.2321	no	23.5946	yes	1
Gh_D10G1921	D10	53624739	53625960	53440001	54040000	AT5G12330	Lateral root primordium (LRP) protein-related	LRP1	0.274048	0.367912	-0.102556	0.348803	no	2.35592	0.832694	yes	1.60855	no	2.17265	no	2.82211	no	2.56346	no	1	0.857467	no	0.688531	yes	2.92434	no	2.23426	no	1.73669	no	1	1.17104	no	1.59448	no	2.18074	no	1.87474	no	1.80773	no	0
Gh_D11G1122	D11	10304441	10305334	10280001	12120000	AT2G47140	NAD(P)-binding Rossmann-fold superfamily protein	-	0.0834038	0.0283794	0.0751985	0.0865795	no	8.52361	21.9044	yes	13.6219	no	13.468	no	11.1899	no	19.4589	no	1	8.94098	no	15.8225	no	10.8367	no	13.613	no	18.8643	no	0	9.18263	no	9.46559	no	12.7091	no	10.3195	no	19.8187	yes	1
Gh_D11G1126	D11	10361150	10363228	10280001	12120000	AT1G09390	GDSL-like Lipase/Acylhydrolase superfamily protein	-	3.48192	3.8148	-0.103358	0.456095	no	4.18238	3.62	no	4.87309	no	4.77229	no	3.49688	no	17.4605	no	0	3.84355	no	5.33303	no	8.30282	no	7.90551	no	18.9612	yes	1	4.96604	no	3.10762	no	8.50099	no	7.78363	no	19.5785	yes	1
Gh_D11G1143	D11	10548295	10549929	10280001	12120000	AT2G16760	Calcium-dependent phosphotriesterase superfamily protein	-	5.79471	6.14832	-0.0731917	0.751209	no	44.246	92.9812	yes	125.175	yes	66.2857	no	57.4868	no	46.3328	no	2	119.952	yes	123.721	yes	64.5442	no	59.2016	no	56.711	no	2	58.9088	no	80.136	no	49.8402	no	36.9743	no	35.0106	no	0
Gh_D11G1144	D11	10551179	10551709	10280001	12120000	AT2G16760	Calcium-dependent phosphotriesterase superfamily protein	-	5.63615	3.39249	0.595309	0.000646289	no	24.0594	36.5202	no	37.8948	yes	38.0846	no	33.2256	no	23.5355	no	1	37.934	no	50.0337	yes	24.9168	no	27.1145	no	25.0232	no	1	33.9481	no	39.569	no	23.8977	no	24.4213	no	30.7293	no	0
Gh_D11G1152	D11	10626330	10627951	10280001	12120000	AT1G02610	RING/FYVE/PHD zinc finger superfamily protein	-	1.15162	0.501309	0.519205	0.00997743	no	13.0468	14.2656	no	11.1153	no	12.3655	no	13.7222	no	26.9563	yes	1	11.3882	no	16.15	no	12.0667	no	12.2519	no	18.2376	no	0	30.2714	yes	16.0977	no	12.1968	no	12.0367	no	20.5747	no	1
Gh_D11G1168	D11	10819439	10820298	10280001	12120000	AT1G67030	zinc finger protein 6	ZFP6	0.143809	0.0329919	0.147017	0.0169143	no	0.208118	0.437606	no	0.21312	no	0.774352	no	0.693095	no	0.783734	no	0	0.359579	no	0.246287	no	1.12292	no	1.73523	yes	1.0361	no	1	0.107301	no	0.102728	no	1.01495	no	1.03838	no	1.55372	yes	1
Gh_D11G1175	D11	10923584	10926098	10280001	12120000	AT4G16120	COBRA-like protein-7 precursor	ATSEB1, COBL7, SEB1	0.0489715	0.0542787	-0.00728085	0.950335	no	0.211049	0.598821	no	0.75646	yes	0.474694	no	0.676407	no	0.547698	no	1	1.21715	yes	1.37818	no	0.90723	yes	0.428781	no	0.328685	no	2	0.485579	no	0.417266	no	0.518625	no	0.314058	no	0.41724	no	0
Gh_D11G1187	D11	10999430	11002083	10280001	12120000	AT4G02320	Plant invertase/pectin methylesterase inhibitor superfamily	-	31.8636	27.2874	0.216331	0.87877	no	8.35818	14.8439	no	12.6943	no	13.6898	no	11.4262	no	21.7517	no	0	6.90609	no	8.16516	no	21.1018	yes	23.6898	yes	27.0068	yes	3	5.95379	no	3.84853	no	22.421	no	18.556	no	21.7099	yes	1
Gh_D11G1232	D11	11618889	11619305	10280001	12120000	-	-	-	5.09829	4.12916	0.249684	0.305743	no	17.6492	7.16272	yes	10.6344	no	10.0091	no	14.649	no	11.1387	no	1	12.3465	no	11.876	no	11.3767	no	14.5824	no	6.12837	yes	1	12.5977	no	14.9146	no	12.2968	no	14.4819	no	9.7262	no	0
Gh_D11G1273	D11	12104370	12108609	10280001	12120000	AT4G09820	basic helix-loop-helix (bHLH) DNA-binding superfamily protein	TT8, BHLH42	26.7941	13.991	0.890682	0.000615063	no	9.78148	18.222	yes	12.8631	no	17.1777	yes	17.7028	no	16.4604	no	2	10.3169	no	7.84656	no	14.9832	no	17.794	yes	15.149	no	1	9.08613	no	8.05383	no	13.7331	no	14.5605	no	12.4546	no	0
Gh_D11G1675	D11	18127088	18129882	17600001	18440000	AT1G67070	Mannose-6-phosphate isomerase, type I	DIN9, PMI2	4.53666	2.01996	0.874488	2.0217e-08	no	44.4346	26.8495	yes	28.7119	yes	38.3186	no	53.4647	no	43.2187	no	2	22.1007	yes	31.2876	no	37.6096	no	36.9191	no	38.0532	no	1	33.929	no	33.4849	no	36.7963	no	46.0683	no	50.198	no	0
Gh_D11G1691	D11	18360297	18365185	17600001	18440000	AT1G67000	Protein kinase superfamily protein	-	4.06175	3.13602	0.291393	0.88709	no	0.625064	0.794787	no	2.43629	yes	1.93391	no	0.875055	no	0.719539	no	1	0.818743	no	1.40262	no	0.87756	no	1.73077	yes	1.19499	no	1	0.541055	no	0.662534	no	0.659331	no	0.527972	no	0.430502	no	0
Gh_D11G1693	D11	18398871	18406837	17600001	18440000	AT1G66880	Protein kinase superfamily protein	-	8.66885	7.00172	0.273035	0.374607	no	9.07713	13.4944	no	17.7084	yes	12.6156	no	9.00431	no	13.1184	no	1	14.9072	no	17.612	yes	12.5512	no	14.8029	no	12.9184	no	1	10.4546	no	11.9483	no	8.41302	no	7.56625	no	8.00349	no	0
Gh_D11G1764	D11	19573994	19575134	18760001	19720000	AT4G38660	Pathogenesis-related thaumatin superfamily protein	-	9.18247	11.519	-0.298029	0.065112	no	13.6644	18.2088	no	12.4503	no	11.4639	no	7.67113	no	10.4494	no	0	13.5812	no	15.7653	no	12.7243	no	6.39473	yes	16.0726	no	1	10.3641	no	13.1551	no	14.1946	no	8.13769	yes	16.8789	no	1
Gh_D11G2707	D11	56447504	56450187	56280001	57840000	AT1G08960	cation exchanger 11	CAX11, ATCAX11	3.36069	3.72873	-0.116897	0.21031	no	3.68771	4.72815	no	4.20171	no	4.57579	no	3.93826	no	8.1021	yes	1	3.84224	no	5.3084	no	5.6964	no	6.27232	no	5.7548	no	0	4.45704	no	5.44097	no	6.33444	no	5.73781	no	7.73349	yes	1
Gh_D11G2710	D11	56509189	56511365	56280001	57840000	AT1G08980	amidase 1	ATAMI1, AMI1, ATTOC64-I, TOC64-I	28.1932	37.1298	-0.385284	0.00138983	no	14.2789	11.3964	no	12.652	no	12.7811	no	10.7257	no	9.15025	no	0	13.6103	no	27.0046	no	11.5216	no	8.83007	yes	8.9887	no	1	13.1273	no	19.8423	no	7.33842	yes	7.15381	yes	5.95075	yes	3
Gh_D11G2761	D11	57276184	57278877	56280001	57840000	AT5G06570	alpha/beta-Hydrolases superfamily protein	-	3.0605	1.19048	0.89041	4.41211e-07	no	9.88449	31.569	yes	18.8302	yes	14.163	no	11.3873	no	11.2953	no	2	27.1616	yes	48.4996	yes	13.1461	no	10.2396	no	14.4006	no	2	16.0169	no	35.2248	no	13.9492	no	9.99099	no	10.8578	no	0
Gh_D11G2770	D11	57383393	57386488	56280001	57840000	AT5G27920	F-box family protein	-	2.77576	3.42196	-0.227919	0.29653	no	13.8291	7.68721	yes	6.59704	yes	9.84784	no	8.51459	no	6.75074	yes	3	7.61488	no	11.123	no	11.8444	no	9.5142	yes	10.3352	no	1	12.3909	no	14.1168	no	11.8769	no	13.4578	no	12.9206	no	0
Gh_D11G2771	D11	57415218	57419941	56280001	57840000	AT1G56230	Protein of unknown function (DUF1399)	-	3.04071	1.27255	0.830293	1.77817e-11	no	1.71746	1.85622	no	1.61248	no	1.28528	no	1.16771	no	1.04533	no	0	2.10522	no	2.29614	no	1.79311	no	0.830772	yes	1.60233	no	1	3.59994	yes	2.6075	no	1.38824	no	1.62087	no	1.66564	no	1
Gh_D11G3117	D11	63682358	63690145	63080001	63960000	AT5G15750	Alpha-L RNA-binding motif/Ribosomal protein S4 family protein	-	1.6141	1.65307	-0.0213499	0.852874	no	16.0733	9.08468	no	8.73941	yes	9.63255	no	13.0895	no	10.8841	no	1	8.52388	no	13.9105	no	9.81711	yes	10.0238	yes	9.40333	yes	3	14.0478	no	13.6749	no	9.38837	no	11.8143	no	10.7442	no	0
Gh_D12G0697	D12	15191294	15194837	14560001	15600000	AT4G37510	Ribonuclease III family protein	-	29.6122	40.8882	-0.452439	0.000689688	no	4.28837	8.96498	yes	6.85049	no	4.88656	no	4.71413	no	5.05224	no	1	6.35947	no	7.89512	no	5.914	no	5.39377	no	5.26156	no	0	7.75184	no	9.13754	yes	6.4507	no	6.24929	no	5.67366	no	1
Gh_D12G0698	D12	15233168	15235597	14560001	15600000	AT5G67385	Phototropic-responsive NPH3 family protein	-	27.2415	15.8155	0.748019	9.95545e-05	no	1.39584	1.76171	no	0.562468	no	2.73697	no	2.38256	no	4.01495	no	0	0.946433	no	0.566495	no	3.34918	yes	5.00581	yes	4.34688	yes	3	1.09445	no	0.390756	no	5.21229	yes	4.35517	yes	5.16006	yes	3
Gh_D12G0730	D12	17485965	17488442	17480001	18200000	AT1G73300	serine carboxypeptidase-like 2	scpl2	7.43652	7.80324	-0.0613876	0.773119	no	21.5946	13.6485	no	16.5567	no	17.4585	no	18.3378	no	13.518	no	0	11.5673	no	15.9683	no	13.9783	yes	12.9667	yes	11.5722	yes	3	12.8611	no	15.671	no	13.8483	no	15.56	no	13.1128	yes	1
Gh_A02G0602	A02	9389239	9392309	9160001	10560000	AT1G11910	aspartic proteinase A1	APA1, ATAPA1	4.40857	3.34251	0.316718	0.063439	no	1.54269	1.35813	no	1.37784	no	1.66637	no	1.75532	no	2.82626	no	0	1.09998	no	1.31926	no	2.36661	no	3.02103	no	3.47453	yes	1	1.27756	no	0.848328	no	2.73667	no	2.12936	no	3.0285	no	0
Gh_A02G0620	A02	9741099	9742469	9160001	10560000	AT3G03450	RGA-like 2	RGL2	0.001957	0.00023685	0.00247893	0.173044	no	0.386793	2.0862	yes	1.19035	yes	0.673238	no	0.571495	no	0.686902	no	2	0.624644	no	1.23861	no	0.371269	no	0.145593	no	0.153844	no	0	1.18596	no	1.09218	no	0.241144	no	0.505767	no	0.478169	no	0
Gh_A03G0066	A03	1040485	1041432	280001	1120000	AT5G47230	ethylene responsive element binding factor 5	ERF5, ATERF-5, ATERF5	3.77301	2.73803	0.352621	0.0650564	no	38.9206	7.32475	no	7.53345	no	13.1105	no	17.5055	no	6.04402	no	0	20.4071	no	8.81839	no	8.34008	no	10.8993	no	3.88591	yes	1	13.593	no	31.8078	no	7.62283	no	7.37481	no	8.44246	no	0
Gh_A04G0792	A04	53205269	53207167	53000001	54080000	AT3G53810	Concanavalin A-like lectin protein kinase family protein	-	0.075956	0.0476288	0.0384915	0.345524	no	0	0.0105146	no	0.36031	yes	0.103714	no	0.030068	no	0.00997693	no	1	0.0787703	no	0.048022	no	0.0188768	no	0.0899916	no	0.0947582	no	0	0	no	0.0425742	no	0.0277752	no	0.0195624	no	0.0198668	no	0
Gh_A05G0870	A05	8653559	8654341	8640001	9160000	AT2G27080	Late embryogenesis abundant (LEA) hydroxyproline-rich glycoprotein family	-	0.461743	0.371807	0.0916119	0.499405	no	10.0705	12.6374	no	14.9326	no	13.2327	no	9.26909	no	9.6191	no	0	18.3748	yes	23.3533	no	14.5709	no	22.4642	yes	9.86085	no	2	12.6983	no	16.6169	no	8.01129	no	10.5545	no	9.04389	no	0
Gh_A05G0908	A05	8972030	8973892	8640001	9160000	AT2G23770	protein kinase family protein / peptidoglycan-binding LysM domain-containing protein	-	0	0.0026633	-0.00383722	0.57926	no	0.709295	1.32011	no	0.602391	no	0.559862	no	0.686138	no	0.167004	no	0	0.787665	no	0.987919	no	0.518378	no	0.589908	no	0.10852	yes	1	0.809008	no	1.45104	no	0.551887	no	0.627853	no	0.400308	no	0
Gh_A05G1850	A05	19383608	19387116	19000001	19440000	AT1G58440	FAD/NAD(P)-binding oxidoreductase family protein	XF1, SQE1	0.96802	0.77879	0.145849	0.14533	no	1.89128	1.42267	no	1.67635	no	1.21332	no	1.49667	no	3.32036	no	0	1.9475	no	1.6712	no	2.08338	no	2.3321	no	3.36668	no	0	1.85575	no	1.77226	no	3.33022	no	2.87832	no	4.6908	yes	1
Gh_A06G1102	A06	68462304	68464447	68200001	69480000	AT1G52900	Toll-Interleukin-Resistance (TIR) domain family protein	-	0.0595944	0.020673	0.0539914	0.362228	no	0.139182	0.126509	no	1.37091	yes	0.694225	no	0.556615	no	0.15158	no	1	0.46927	no	0.524482	no	0.0273841	no	0.674215	no	0.444406	no	0	0.233764	no	0.253273	no	0.145121	no	0.056715	no	0.0605718	no	0
Gh_A06G1188	A06	84581692	84583124	84280001	85360000	AT5G07100	WRKY DNA-binding protein 26	WRKY26	0.215614	0.282816	-0.0776288	0.908046	no	0.0495997	1.40053	yes	0.362872	no	0.608886	no	0.53856	no	0.561184	no	1	0.025738	no	0.0218247	no	0.0644034	no	0.140588	no	0.18602	no	0	0.103257	no	0.0960595	no	0.222782	no	0.246128	no	0.402693	no	0
Gh_A09G0111	A09	2575761	2581410	2080001	2800000	AT5G15410	Cyclic nucleotide-regulated ion channel family protein	DND1, ATCNGC2, CNGC2	88.5372	96.3649	-0.120914	0.0755826	no	5.69066	4.11802	no	3.43467	no	4.83742	no	5.37851	no	10.4197	no	0	3.06684	no	2.61494	no	5.02319	no	7.31103	no	9.4689	no	0	7.26154	no	2.75169	no	7.58108	no	7.69703	no	15.3665	yes	1
Gh_A09G0225	A09	6589415	6591532	6480001	7200000	AT5G15130	WRKY DNA-binding protein 72	WRKY72, ATWRKY72	0.253582	0.105191	0.181761	0.0710317	no	4.06367	5.64424	no	8.00086	yes	6.51522	no	4.49827	no	3.98214	no	1	5.8079	no	7.07267	no	4.8466	no	4.71677	no	5.37981	no	0	13.4129	no	6.71122	no	4.82837	no	3.5712	no	3.36247	no	0
Gh_D05G1623	D05	14612918	14613274	14040001	15040000	AT3G20340	-	-	0.047894	0.0148577	0.0462153	0.242021	no	2.18676	0.370941	no	0.609013	no	1.23744	no	1.19152	no	0.376929	no	0	1.03758	no	1.35118	no	0.761997	no	0.385079	yes	2.03079	no	1	3.89296	no	1.47806	no	0.565726	no	1.94169	no	1.52749	no	0
Gh_D05G1626	D05	14640100	14641647	14040001	15040000	AT4G21960	Peroxidase superfamily protein	PRXR1	825.124	732.816	0.17094	0.273589	no	506.378	441.551	no	453.272	no	468.807	no	573.285	no	663.966	no	0	396.087	no	372.884	no	922.294	no	878.345	no	797.289	no	0	492.692	no	387.151	no	724.65	no	719.478	no	948.188	yes	1
Gh_D06G0414	D06	5912130	5918225	5080001	6120000	AT1G44170	aldehyde dehydrogenase 3H1	ALDH3H1, ALDH4	10.7321	7.62582	0.443728	0.136611	no	48.019	35.3004	no	33.8945	no	42.0872	no	50.8817	no	44.1701	no	0	34.4096	no	27.405	no	39.1894	no	35.2466	no	40.6776	no	0	50.6643	no	31.5889	yes	38.3707	no	37.6824	no	37.9668	no	1
Gh_D08G1166	D08	36745207	36745455	36360001	37080000	AT1G32920	-	-	13.5561	8.7578	0.576994	0.158966	no	59.5003	23.1232	yes	21.6352	yes	47.9511	no	42.519	no	63.5763	no	2	47.5387	no	26.4806	no	38.4304	no	80.5561	no	39.1694	no	0	67.5015	no	48.5157	no	43.9981	no	35.2188	no	58.3403	no	0
Gh_D10G1792	D10	50571073	50572984	50280001	50840000	AT5G49010	DNA replication protein-related	SLD5	6.02941	8.0397	-0.36287	0.128614	no	5.18583	2.19388	yes	4.09039	no	3.96796	no	5.45888	no	5.76258	no	1	4.51115	no	3.95874	no	4.81302	no	5.24336	no	5.21083	no	0	3.58534	no	4.18129	no	5.17885	no	5.58295	no	5.019	no	0
Gh_D11G1157	D11	10689375	10693894	10280001	12120000	AT3G62600	DNAJ heat shock family protein	ATERDJ3B, ERDJ3B	21.379	18.3897	0.206856	0.689035	no	11.5037	15.1453	no	18.3444	yes	11.9795	no	9.95476	no	9.81089	no	1	16.9956	no	12.3536	no	10.9738	no	12.6011	no	11.4584	no	0	13.4574	no	13.578	no	12.2801	no	12.6879	no	12.8142	no	0
Gh_D11G1682	D11	18204191	18205039	17600001	18440000	AT1G66980	suppressor of npr1-1 constitutive 4	SNC4	1.88122	1.16805	0.410284	0.160553	no	4.19736	3.71228	no	9.63976	yes	7.0651	no	5.53784	no	3.91175	no	1	7.61739	no	6.34375	no	5.18816	no	6.41279	no	4.62272	no	0	3.50107	no	2.8798	no	2.8635	no	2.43936	no	2.59303	no	0
Gh_D11G2703	D11	56345303	56346400	56280001	57840000	AT3G05200	RING/U-box superfamily protein	ATL6	3.58247	3.98676	-0.121978	0.871185	no	8.58221	16.9438	yes	19.3772	yes	18.9324	yes	15.1312	no	11.5119	no	3	16.9764	no	11.5771	no	12.7078	no	9.05441	no	7.34734	no	0	7.14786	no	8.29045	no	7.0156	no	6.5813	no	7.44271	no	0
Gh_D11G2743	D11	56977773	56982441	56280001	57840000	AT1G09090	respiratory burst oxidase homolog B	ATRBOHB, RBOHB	0.138236	0.0717066	0.0868896	0.51617	no	0.585278	0.746428	no	0.826319	no	0.792013	no	0.695648	no	0.892637	no	0	1.06255	no	1.00836	no	1.15416	no	0.779314	no	1.14657	no	0	1.2033	no	1.43232	yes	1.04912	no	0.874167	no	1.02378	no	1
Gh_D12G0687	D12	14800416	14802677	14560001	15600000	AT4G37310	cytochrome P450, family 81, subfamily H, polypeptide 1	CYP81H1	0.0547411	0.020331	0.0478516	0.0772017	no	0.739513	1.3094	no	1.64345	no	0.643194	no	0.558406	no	0.357174	no	0	2.04923	no	3.10223	no	0.538747	no	0.657232	no	0.452123	no	0	1.50658	no	2.33982	yes	0.448157	no	0.297969	no	0.581317	no	1
Gh_A02G0528	A02	7889890	7892553	7760001	8280000	AT3G66654	Cyclophilin-like peptidyl-prolyl cis-trans isomerase family protein	-	1.81115	1.68177	0.0679725	0.422026	no	9.89907	14.7037	no	20.7231	yes	12.621	no	10.8572	no	14.2098	no	1	15.6709	no	19.0264	no	13.8268	no	16.1475	no	16.4202	no	0	10.9521	no	10.9929	no	11.5611	no	10.6647	no	12.1624	no	0
Gh_A02G0626	A02	9893346	9895488	9160001	10560000	AT1G22710	sucrose-proton symporter 2	SUC2, SUT1, ATSUC2	105.644	62.3288	0.751866	0.0161556	no	47.964	76.6186	yes	80.4321	yes	53.3625	no	59.3901	no	48.1741	no	2	57.3071	no	107.311	no	36.923	no	36.6907	no	36.4428	no	0	59.2916	no	76.9143	no	30.7547	no	35.1012	no	38.1908	no	0
Gh_A02G0630	A02	9982665	9985220	9160001	10560000	AT1G34300	lectin protein kinase family protein	-	0.398355	0.396258	0.00216419	0.908336	no	0.187963	0.443069	no	0.395919	no	0.537892	no	0.605349	no	0.574316	no	0	0.338112	no	0.20878	no	0.478228	no	0.782205	yes	0.447065	no	1	0.374567	no	0.211412	no	0.291292	no	0.368088	no	0.491206	no	0
Gh_A03G0927	A03	59810246	59812238	59600001	61000000	AT1G69040	ACT domain repeat 4	ACR4	6.67501	5.09977	0.331412	3.95516e-06	no	7.8224	3.26422	yes	5.5341	no	5.59961	no	6.65181	no	6.03717	no	1	4.88584	no	5.15547	no	7.24433	no	6.59707	no	7.19755	no	0	5.69888	no	5.77966	no	7.80485	no	7.21371	no	8.56121	no	0
Gh_A03G0940	A03	60462013	60465189	59600001	61000000	AT2G41620	Nucleoporin interacting component (Nup93/Nic96-like) family protein	-	18.422	31.3866	-0.737705	4.62686e-08	no	44.1482	33.9395	no	27.7107	yes	35.871	no	37.3833	no	34.7393	no	1	35.2754	no	38.4878	no	38.9209	no	43.7157	no	33.7428	no	0	34.8629	no	34.3576	no	44.7686	no	41.8278	no	35.1632	no	0
Gh_A03G1464	A03	94631494	94632270	94600001	95040000	AT5G23280	TCP family transcription factor	-	14.8697	9.0707	0.656107	9.75675e-10	no	28.2894	16.8348	no	16.0591	yes	17.367	no	21.5262	no	23.816	no	1	15.7581	no	16.5024	no	22.0945	no	21.566	no	21.3611	no	0	20.0173	no	21.162	no	22.9908	no	23.0458	no	19.7603	no	0
Gh_A03G1465	A03	94660683	94665386	94600001	95040000	AT5G23300	pyrimidine d	PYRD	4.61298	10.8312	-1.07576	9.45402e-08	no	5.55938	8.22425	no	8.92178	no	7.76955	no	6.99675	no	6.162	no	0	7.51753	no	7.80464	no	7.86455	no	8.03521	no	6.62475	no	0	5.94557	no	10.5073	yes	9.40831	no	10.0556	yes	6.66617	no	2
Gh_A03G1481	A03	94984292	94986907	94600001	95040000	AT5G08570	Pyruvate kinase family protein	-	71.8785	63.0879	0.185441	0.0677378	no	89.5974	145.289	yes	66.4902	no	89.2579	no	77.191	no	70.3939	no	1	109.77	no	75.7044	no	88.4911	no	82.1166	no	99.898	no	0	103.945	no	81.0764	no	98.7229	no	85.4475	no	75.3061	no	0
Gh_A04G0411	A04	12243685	12244050	11720001	12480000	AT1G53680	glutathione S-transferase TAU 28	ATGSTU28, GSTU28	0.856063	0.70909	0.119017	0.376837	no	7.06511	3.87763	no	3.63957	no	5.61395	no	6.22797	no	4.27848	no	0	3.04717	no	5.45523	no	3.92698	no	4.4202	no	2.78076	yes	1	7.95608	no	5.73667	no	4.08806	no	6.62233	no	6.25789	no	0
Gh_A04G0412	A04	12294190	12294540	11720001	12480000	AT1G53680	glutathione S-transferase TAU 28	ATGSTU28, GSTU28	1.42259	1.52191	-0.0579667	0.866881	no	194.815	181.292	no	197.603	no	165.536	no	246.725	no	155.251	no	0	106.941	no	141.016	no	128.572	no	117.444	no	93.0377	yes	1	113.428	no	122.933	no	152.907	no	166.08	no	120.303	no	0
Gh_A04G0791	A04	53150334	53153747	53000001	54080000	AT3G51820	UbiA prenyltransferase family protein	ATG4, G4, CHLG	49.1328	68.8297	-0.478085	9.49898e-10	no	15.7885	17.8424	no	17.957	no	22.7057	no	21.1642	no	25.6161	no	0	18.5251	no	17.818	no	20.715	no	27.7284	yes	24.1977	no	1	17.9539	no	17.4076	no	26.4434	no	23.5132	no	24.9055	no	0
Gh_A04G0809	A04	53719367	53722074	53000001	54080000	AT3G08947	ARM repeat superfamily protein	-	13.9397	23.811	-0.731833	2.27449e-05	no	10.7297	15.5177	no	14.9534	no	11.9056	no	11.8855	no	11.231	no	0	14.0749	no	13.8732	no	14.0157	no	13.1943	no	11.1593	no	0	13.3577	no	21.2675	yes	14.225	no	15.1805	no	11.2934	no	1
Gh_A05G0886	A05	8774472	8778241	8640001	9160000	AT1G11300	protein serine/threonine kinases;protein kinases;ATP binding;sugar binding;kinases;carbohydrate binding	-	3.33572	3.75154	-0.132124	0.176335	no	0.265495	0.488769	no	0.282717	no	0.456451	no	0.548435	no	0.49428	no	0	0.376807	no	0.372995	no	0.521143	no	0.929942	yes	0.697472	no	1	0.668976	no	0.221514	no	0.81154	no	0.603784	no	0.910354	no	0
Gh_A05G0888	A05	8783519	8783932	8640001	9160000	AT2G28410	-	-	20.4387	16.5153	0.291601	0.929727	no	5.69894	2.11024	yes	2.58914	no	2.32538	no	4.64094	no	2.48332	no	1	4.0968	no	7.0527	no	2.53423	no	3.79454	no	4.29978	no	0	5.35535	no	6.20421	no	3.43396	no	4.81254	no	4.55991	no	0
Gh_A05G0901	A05	8877894	8881445	8640001	9160000	AT5G60700	glycosyltransferase family protein 2	-	0.0114108	0.0190792	-0.0108971	0.63576	no	0.630494	2.21541	yes	0.747985	no	0.686287	no	0.477171	no	0.538587	no	1	0.838211	no	0.672315	no	0.554634	no	0.298305	no	0.733924	no	0	1.23437	no	1.1572	no	0.661635	no	0.710198	no	1.1954	no	0
Gh_A05G0903	A05	8902041	8905061	8640001	9160000	AT2G28260	cyclic nucleotide-gated channel 15	ATCNGC15, CNGC15	2.79391	1.60425	0.542818	0.000111888	no	6.1323	6.02297	no	5.9375	no	5.51064	no	6.92131	no	14.147	no	0	3.38926	no	3.99349	no	7.96427	no	9.03634	no	18.0693	yes	1	4.2202	no	2.87284	no	10.138	no	8.78275	no	14.4459	no	0
Gh_A05G0913	A05	9035313	9036620	8640001	9160000	AT3G57120	Protein kinase superfamily protein	-	0.38109	0.200192	0.202541	0.0242802	no	0.669397	1.71256	yes	0.776849	no	0.545771	no	0.364449	no	0.749869	no	1	1.04645	no	1.15714	no	0.609938	no	0.503442	no	0.668648	no	0	0.930806	no	1.01179	no	0.793865	no	0.524486	no	0.688444	no	0
Gh_A05G0922	A05	9136680	9141765	8640001	9160000	AT2G28070	ABC-2 type transporter family protein	-	3.51716	3.92753	-0.125448	0.0284043	no	4.1009	2.05876	yes	3.2279	no	3.87867	no	3.61885	no	3.61866	no	1	3.21186	no	4.17559	no	4.06025	no	4.11349	no	3.15926	no	0	2.6664	no	4.1137	no	3.50788	no	3.48453	no	3.03662	no	0
Gh_A05G1638	A05	16905136	16906282	16880001	17480000	AT1G35180	TRAM, LAG1 and CLN8 (TLC) lipid-sensing domain containing protein	-	1.72235	0.866757	0.544318	0.0117835	no	4.60341	3.62654	no	2.92498	no	3.41097	no	5.25369	no	3.83027	no	0	3.94288	no	2.92894	no	2.92399	no	2.18059	yes	2.92224	no	1	4.03625	no	2.74236	no	2.69183	no	2.95821	no	3.20839	no	0
Gh_A05G1641	A05	16952331	16953105	16880001	17480000	AT1G75390	basic leucine-zipper 44	AtbZIP44, bZIP44	8.94169	8.35737	0.0873889	0.494352	no	171.098	129.376	no	125.183	no	162.118	no	145.765	no	129.343	no	0	154.38	no	162.647	no	143.788	no	130.543	no	113.723	no	0	129.295	no	122.071	no	119.472	no	103.703	yes	112.679	no	1
Gh_A05G1646	A05	17048770	17050886	16880001	17480000	AT5G66460	Glycosyl hydrolase superfamily protein	MAN7, AtMAN7	15.7323	12.1411	0.348546	0.00284969	no	7.08723	7.30839	no	8.03002	no	6.88852	no	10.7018	no	10.4649	no	0	7.36571	no	7.53412	no	9.60523	no	11.1427	no	12.661	yes	1	6.64383	no	7.4276	no	8.5709	no	10.3618	no	10.5343	no	0
Gh_A05G1649	A05	17100497	17102790	16880001	17480000	AT1G19600	pfkB-like carbohydrate kinase family protein	-	13.6666	11.3261	0.250818	0.21381	no	12.88	13.3195	no	18.6272	no	23.3459	yes	17.8446	no	15.7324	no	1	11.8026	no	12.6035	no	20.1226	no	16.4926	no	13.2465	no	0	11.1149	no	14.6895	no	16.6878	no	17.1769	no	16.449	no	0
Gh_A05G1650	A05	17110975	17111660	16880001	17480000	AT1G19530	-	-	0	0.0304049	-0.0432113	0.30632	no	0.0508994	1.61104	yes	0.225479	no	0.172255	no	0.083509	no	0.176957	no	1	0.302507	no	0.210175	no	0.0848093	no	0.329498	no	0.391712	no	0	0.52885	no	0.363216	no	0.130467	no	0.13394	no	0.476899	no	0
Gh_A05G1660	A05	17310542	17314867	16880001	17480000	AT1G47330	CBS domain-containing protein with a domain of unknown function (DUF21)	-	2.88226	0.652913	1.23189	4.30969e-11	no	2.17697	3.63392	no	1.69269	no	1.35482	no	2.07472	no	3.02532	no	0	1.74538	no	1.62572	no	0.981091	yes	1.3471	no	1.51755	no	1	3.68922	no	2.1489	no	1.13757	no	1.79982	no	2.08277	no	0
Gh_A05G1670	A05	17392423	17394395	16880001	17480000	AT2G16230	O-Glycosyl hydrolases family 17 protein	-	37.859	22.9292	0.699478	4.35381e-06	no	96.5854	57.0134	yes	69.1333	no	66.3812	no	92.3436	no	83.5773	no	1	71.2097	no	67.1387	no	63.7717	no	78.1892	no	85.2504	no	0	95.6794	no	83.2073	no	75.6342	no	78.9618	no	77.7571	no	0
Gh_A05G1826	A05	19136754	19138193	19000001	19440000	-	-	-	3.18282	2.41155	0.294048	0.0376474	no	44.8823	25.1964	yes	26.7842	yes	37.9421	no	39.1198	no	29.8945	no	2	28.7008	no	35.1334	no	30.0053	no	32.5686	no	30.363	no	0	33.4599	no	29.5771	no	31.1718	no	32.9494	no	38.3494	no	0
Gh_A05G1835	A05	19233714	19246314	19000001	19440000	AT5G09640	serine carboxypeptidase-like 19	SNG2, SCPL19	3.35849	1.17891	1.00022	2.43715e-06	no	0.0927456	0.127043	no	0.0974909	no	0.114898	no	0.304135	no	0.514908	no	0	0.0783428	no	0.0549529	no	0.123647	no	0.180134	no	0.656995	no	0	0.220786	no	0.0753805	no	0.0406656	no	0.169317	no	0.80113	yes	1
Gh_A05G1849	A05	19359057	19361574	19000001	19440000	AT4G07960	Cellulose-synthase-like C12	ATCSLC12, CSLC12	7.62143	5.96156	0.308516	0.00272416	no	11.6729	16.2046	no	12.1109	no	23.3215	no	15.5678	no	29.5283	no	0	17.9224	no	18.5517	no	18.4291	no	30.8905	yes	22.3683	no	1	16.4905	no	16.3054	no	27.7046	no	25.9308	no	25.0388	no	0
Gh_A06G0425	A06	7255682	7256002	6880001	8720000	-	-	-	9.45562	2.13787	1.73642	4.63997e-07	no	8.76906	2.87342	no	1.55615	no	8.28491	no	14.736	no	19.4621	no	0	4.12359	no	0.455631	yes	2.98718	no	10.0341	no	18.6467	no	1	7.46513	no	1.63442	no	5.74045	no	9.11543	no	18.6529	no	0
Gh_A06G0448	A06	7985984	8018116	6880001	8720000	AT5G01290	mRNA capping enzyme family protein	-	4.38507	3.30043	0.324484	0.0799605	no	3.12626	5.60982	no	5.37524	no	2.61152	no	3.54717	no	4.36276	no	0	4.4462	no	4.80359	no	2.94576	no	3.70854	no	4.26139	no	0	6.61256	yes	5.25964	no	2.74316	no	3.12016	no	3.1649	no	1
Gh_A06G0950	A06	42698792	42699577	41880001	43160000	AT2G24550	-	-	8.09999	4.6168	0.696116	0.0203255	no	57.8314	58.7384	no	55.7704	no	46.4159	no	50.1635	no	64.8757	no	0	60.7813	no	91.9103	no	38.0029	no	35.8238	yes	64.1482	no	1	78.9841	no	76.9532	no	46.2754	no	37.9852	no	55.1567	no	0
Gh_A06G1094	A06	67852719	67853171	67440001	68080000	AT4G21620	glycine-rich protein	-	27.4665	15.0735	0.824582	0.000597694	no	19.0446	15.1061	no	6.53117	yes	23.6165	no	20.704	no	28.1203	no	1	9.21902	no	8.79953	no	22.4682	no	21.0714	no	23.4081	no	0	9.98794	no	9.10183	no	16.6071	no	16.7737	no	15.754	no	0
Gh_A06G1100	A06	68377219	68384995	68200001	69480000	AT1G61140	SNF2 domain-containing protein / helicase domain-containing protein / zinc finger protein-related	EDA16	4.28899	3.05147	0.384547	6.03917e-05	no	5.90827	9.3078	no	10.0143	yes	7.35542	no	5.78719	no	8.81058	no	1	8.3281	no	6.98987	no	9.14623	no	8.44158	no	11.6121	no	0	10.4042	no	9.47917	no	7.59938	no	6.59769	no	6.45644	no	0
Gh_A06G1189	A06	84696785	84697980	84280001	85360000	AT4G18210	purine permease 10	ATPUP10, PUP10	17.4611	9.14154	0.864209	7.29011e-08	no	1.78337	3.74083	yes	2.7521	no	2.6324	no	2.88698	no	3.20824	no	1	2.89855	no	1.8348	no	2.45537	no	2.98175	no	2.47781	no	0	2.35832	no	1.58841	no	2.02587	no	2.39646	no	3.95789	no	0
Gh_A06G1191	A06	84722296	84726090	84280001	85360000	AT3G51740	inflorescence meristem receptor-like kinase 2	IMK2	1.00715	1.47557	-0.302613	0.272505	no	0.552138	3.92952	yes	1.20337	yes	0.75786	no	0.623898	no	0.742575	no	2	1.14071	no	0.704326	no	0.748812	no	0.70492	no	0.562401	no	0	0.916131	no	1.0144	no	0.558605	no	0.742363	no	0.503024	no	0
Gh_A08G1062	A08	73209310	73211911	72840001	74040000	AT5G14670	ADP-ribosylation factor A1B	ATARFA1B, ARFA1B	60.9862	64.6129	-0.0820315	0.0944637	no	185.178	142.326	no	124.738	no	175.822	no	187.481	no	172.198	no	0	157.647	no	138.044	no	175.952	no	193.419	no	183.549	no	0	129.373	no	114.933	yes	186.257	no	183.322	no	196.597	no	1
Gh_A09G0090	A09	2303006	2304805	2080001	2800000	AT3G29400	exocyst subunit exo70 family protein E1	ATEXO70E1, EXO70E1	6.36392	3.94755	0.573762	9.03423e-08	no	8.78652	11.2524	no	13.1671	no	11.2547	no	10.1508	no	11.9695	no	0	11.7887	no	13.8654	no	11.8289	no	13.5238	no	11.5348	no	0	16.5746	no	15.9155	yes	9.94482	no	11.0793	no	9.16438	no	1
Gh_A10G0600	A10	8150059	8155663	7280001	8600000	AT3G05270	Plant protein of unknown function (DUF869)	-	1.9978	0.941029	0.627083	8.14782e-06	no	2.45413	2.80966	no	2.96778	no	2.76345	no	2.63866	no	3.74032	no	0	2.56438	no	2.77258	no	4.53357	yes	3.85664	no	5.04736	yes	2	2.92274	no	2.48012	no	4.78377	no	3.6487	no	3.8749	no	0
Gh_A10G0881	A10	19110559	19111783	18800001	20080000	AT4G36130	Ribosomal protein L2 family	-	82.0559	149.963	-0.862037	4.13207e-08	no	63.6224	83.2519	no	86.357	no	79.7793	no	73.836	no	81.9045	no	0	88.6573	no	92.868	no	77.9157	no	81.3481	no	71.2759	no	0	61.0991	no	113.868	yes	91.9778	no	100.01	no	75.0268	no	1
Gh_A10G0885	A10	19144134	19144502	18800001	20080000	-	-	-	4.58341	7.65725	-0.632762	0.00744572	no	0	0.283847	no	0.107276	no	0.060267	no	0	no	0.422347	no	0	0.118667	no	0.306594	no	0	no	0.049163	no	0.104078	no	0	0.171777	no	0.438585	no	0.0531931	no	0.413891	no	1.32711	yes	1
Gh_A10G1254	A10	65672675	65675834	65160001	66360000	AT5G67550	-	-	1.60932	1.44632	0.0930621	0.570572	no	1.50267	3.89708	yes	2.45889	no	1.41951	no	1.42532	no	2.0427	no	1	3.02675	no	1.77081	no	1.87622	no	1.559	no	2.27051	no	0	2.92589	no	2.39344	no	1.75493	no	1.56006	no	1.7449	no	0
Gh_A10G1268	A10	66157030	66157251	65160001	66360000	AT4G28460	-	-	0.0848585	0.0599448	0.0335178	0.61417	no	38.4434	32.8008	no	57.8612	no	44.0292	no	30.6715	no	20.7892	no	0	49.1735	no	48.6509	no	28.7648	no	44.7183	no	28.7883	no	0	40.9185	no	34.4308	no	20.4364	no	20.6787	yes	16.868	no	1
Gh_A10G1503	A10	82305919	82308366	82000001	83120000	AT4G16120	COBRA-like protein-7 precursor	ATSEB1, COBL7, SEB1	6.45257	7.17771	-0.133959	0.335684	no	8.82385	8.74599	no	9.25553	no	9.61797	no	10.58	no	11.0525	no	0	9.62726	no	11.3669	no	9.4657	no	14.327	yes	10.0001	no	1	11.3097	no	10.8016	no	9.95394	no	11.4278	no	11.1263	no	0
Gh_A11G0793	A11	7767544	7769647	7640001	8520000	AT3G48980	Arabidopsis thaliana protein of unknown function (DUF821)	-	3.35826	2.03864	0.520326	0.0218756	no	1.39043	3.57293	yes	2.78201	yes	2.15032	no	1.56861	no	2.13435	no	2	2.49711	no	2.62702	no	1.9357	no	2.08459	no	2.56913	no	0	2.25421	no	1.82571	no	1.81827	no	1.33979	no	1.17845	no	0
Gh_A11G0805	A11	7998379	8003350	7640001	8520000	AT4G00370	Major facilitator superfamily protein	ANTR2, PHT4;4	10.3812	17.8436	-0.727422	4.39805e-09	no	0.291086	0.711428	no	0.69465	no	0.505647	no	0.628069	no	0.78243	no	0	0.733154	no	0.475608	no	0.664766	no	1.10292	yes	0.912268	no	1	0.644098	no	0.800156	no	0.793537	no	0.746586	no	0.750732	no	0
Gh_A11G0809	A11	8048108	8051581	7640001	8520000	AT3G61440	cysteine synthase C1	ATCYSC1, ARATH;BSAS3;1, CYSC1	81.8957	66.424	0.298035	0.242095	no	14.986	21.7639	no	12.0166	no	14.5926	no	17.2329	no	18.2895	no	0	21.1077	no	17.7627	no	17.4453	no	14.2628	no	18.0439	no	0	37.7054	yes	21.5981	no	17.5074	no	18.458	no	26.9236	yes	2
Gh_A11G0824	A11	8242714	8244817	7640001	8520000	AT1G01540	Protein kinase superfamily protein	-	3.94191	3.95575	-0.00403341	0.510537	no	0.854584	0.813808	no	1.58553	no	1.59295	no	1.05319	no	1.71194	no	0	0.946476	no	0.99552	no	2.59908	yes	2.64867	no	2.85501	no	1	0.850319	no	0.492071	no	2.19699	no	1.39148	no	2.5669	no	0
Gh_A11G0836	A11	8447376	8448035	7640001	8520000	AT2G46150	Late embryogenesis abundant (LEA) hydroxyproline-rich glycoprotein family	-	0.856294	0.838535	0.0138682	0.90514	no	27.5298	39.3961	no	32.9499	no	31.9982	no	27.3217	no	24.3527	no	0	39.1058	no	39.3359	no	27.4826	no	21.6696	no	29.9102	no	0	21.7689	no	26.8489	no	19.969	no	14.6773	yes	18.8648	no	1
Gh_A11G1639	A11	24487828	24492676	24080001	24960000	AT3G51150	ATP binding microtubule motor family protein	-	15.1215	13.3289	0.170063	0.147311	no	2.31084	3.81903	no	4.25614	yes	2.8517	no	2.91894	no	3.04909	no	1	3.08375	no	3.44613	no	3.25792	no	3.51273	no	3.35243	no	0	3.213	no	4.15644	no	3.10875	no	3.27214	no	2.66916	no	0
Gh_A11G1648	A11	24656441	24658219	24080001	24960000	AT4G36220	ferulic acid 5-hydroxylase 1	FAH1, CYP84A1	3.8241	3.18901	0.203649	0.33774	no	8.8001	13.2952	no	15.5628	no	12.2062	no	10.5563	no	14.3451	no	0	13.7461	no	10.7187	no	25.6404	yes	26.1535	no	29.2885	yes	2	11.2991	no	6.38781	no	29.7743	no	17.0183	no	25.6571	no	0
Gh_A11G1709	A11	26505727	26507287	26480001	27440000	AT5G49610	F-box family protein	-	5.74676	6.00904	-0.055021	0.762164	no	4.45288	6.95921	no	16.012	yes	9.18603	no	5.78021	no	4.93427	no	1	8.00102	no	8.63544	no	5.88513	no	7.06771	no	6.55295	no	0	6.36334	no	6.94714	no	4.82061	no	5.01634	no	4.35464	no	0
Gh_A11G1716	A11	26751630	26752781	26480001	27440000	AT2G46570	laccase 6	LAC6	0	0.00498842	-0.00717889	0.780281	no	3.02172	0.321854	yes	1.22719	no	1.99669	no	3.5071	no	0.682497	no	1	1.11792	no	2.51118	no	1.95618	no	0.777927	no	1.42061	no	0	5.29232	no	2.43819	no	0.77283	no	2.1029	no	1.50668	no	0
Gh_A11G1726	A11	27374877	27376742	26480001	27440000	AT2G23790	Protein of unknown function (DUF607)	-	0.0451173	0.126081	-0.107645	0.0576726	no	0.859002	0.810618	no	0.852442	no	0.567289	no	1.3304	no	1.11429	no	0	1.08506	no	2.62374	no	1.40809	no	0.966904	no	1.3538	no	0	4.08985	yes	4.76673	yes	2.87518	no	2.56907	no	1.75727	no	2
Gh_A11G1868	A11	47106532	47110756	46440001	47440000	AT2G22560	Kinase interacting (KIP1-like) family protein	-	0.128103	0.111387	0.0215369	0.484904	no	0.772783	0.357492	no	0.343137	yes	0.387788	no	0.494617	no	0.446695	no	1	0.511083	no	0.40089	no	0.466176	no	0.453749	no	0.512273	no	0	0.546596	no	0.580139	no	0.63432	no	0.593193	no	0.520468	no	0
Gh_A11G2917	A11	93042014	93043754	93000001	93520000	AT2G39700	expansin A4	ATEXPA4, ATEXP4, ATHEXP ALPHA 1.6, EXPA4	20.3461	27.7226	-0.428214	0.00803494	no	2.58394	3.02428	no	2.65474	no	2.36983	no	3.64886	no	3.19795	no	0	1.28133	no	1.33091	no	7.33739	yes	6.97754	yes	6.48165	no	2	1.49013	no	1.56654	no	5.74647	no	4.97844	no	4.65478	no	0
Gh_A11G2931	A11	93131493	93132230	93000001	93520000	AT3G54040	PAR1 protein	-	0.366987	0.38553	-0.0194387	0.561358	no	5.08865	4.53482	no	5.42739	no	5.15629	no	6.76301	no	7.9753	no	0	5.15168	no	5.04035	no	5.25685	no	7.33088	no	6.82572	no	0	6.08466	no	5.08643	no	5.98551	no	6.67251	no	11.0668	yes	1
Gh_A12G0223	A12	3367391	3370728	3360001	4600000	AT2G15730	P-loop containing nucleoside triphosphate hydrolases superfamily protein	-	3.14977	3.59907	-0.148312	0.216116	no	3.36211	3.50401	no	3.62146	no	4.4058	no	5.16734	no	3.55914	no	0	2.14635	no	3.31495	no	4.98219	no	6.90581	yes	4.22303	no	1	2.24361	no	2.85293	no	5.22005	no	4.8766	no	5.26953	no	0
Gh_A12G0239	A12	3609182	3614065	3360001	4600000	AT2G15900	Phox-associated domain;Phox-like;Sorting nexin, C-terminal	-	0.802748	0.262534	0.513875	0.000828026	no	0.388937	0.21465	no	0.818059	no	1.2213	no	0.688451	no	0.85103	no	0	0.299655	no	0.752018	no	0.409802	no	0.638851	no	1.10921	yes	1	0.888494	no	0.978636	no	0.641524	no	0.655044	no	0.447586	no	0
Gh_A12G0256	A12	3966340	3970320	3360001	4600000	AT2G16250	Leucine-rich repeat protein kinase family protein	-	2.58449	2.2535	0.139772	0.0381124	no	2.89693	1.77962	no	2.43191	no	1.4683	no	2.04723	no	1.28928	no	0	2.22115	no	2.32942	no	2.0333	no	1.76681	no	1.29801	yes	1	2.52554	no	2.90745	no	1.91653	no	1.81412	no	1.44958	no	0
Gh_A12G0265	A12	4339612	4341250	3360001	4600000	AT4G31940	cytochrome P450, family 82, subfamily C, polypeptide 4	CYP82C4	11.3035	9.00486	0.298367	0.581218	no	4.06653	1.37649	yes	1.92429	yes	3.44269	no	5.1707	no	6.28275	no	2	1.64833	no	2.99451	no	2.31911	no	3.28528	no	3.98307	no	0	2.38761	no	2.9348	no	2.54524	no	3.3577	no	4.78915	no	0
Gh_A12G2002	A12	82919563	82919982	82880001	83400000	AT1G62510	Bifunctional inhibitor/lipid-transfer protein/seed storage 2S albumin superfamily protein	-	0.0260397	0.0180971	0.0112113	0.835845	no	149.707	237.311	no	144.751	no	202.737	no	211.502	no	301.17	no	0	119.797	no	97.8881	no	271.594	no	362.271	no	416.709	yes	1	147.715	no	78.8718	no	286.671	no	291.275	no	295.452	no	0
Gh_A12G2016	A12	83109436	83111423	82880001	83400000	AT4G12320	cytochrome P450, family 706, subfamily A, polypeptide 6	CYP706A6	42.7337	12.1174	1.73727	0.000195914	no	18.3598	27.9948	no	21.8865	no	17.6613	no	27.5563	no	12.1476	no	0	28.9934	no	28.6644	no	19.8389	no	15.644	no	15.7263	no	0	47.6803	yes	35.7447	no	21.1505	no	26.9379	no	44.2691	yes	2
Gh_A12G2026	A12	83214596	83215651	82880001	83400000	AT4G22758	-	-	3.90195	3.61886	0.0858192	0.585604	no	8.74369	7.08442	no	4.31931	yes	7.4304	no	5.96748	no	5.92932	no	1	7.36637	no	6.13142	no	6.04173	no	6.45762	no	5.45187	no	0	6.56087	no	6.20957	no	7.43717	no	7.413	no	6.92311	no	0
Gh_A12G2027	A12	83217613	83218536	82880001	83400000	AT2G27830	-	-	1.54476	1.06101	0.304177	0.127168	no	0.549534	1.29367	no	2.29586	yes	1.8626	no	1.04904	no	0.354657	no	1	1.20483	no	0.505784	no	0.572016	no	1.27829	no	0.56547	no	0	0.508038	no	0.446723	no	0.165478	no	0.338877	no	0.345617	no	0
Gh_A12G2031	A12	83239710	83240633	82880001	83400000	AT4G22810	Predicted AT-hook DNA-binding family protein	-	0.0135463	0.0189943	-0.00773402	0.802289	no	51.8414	21.1097	yes	24.7937	no	36.6396	no	46.095	no	46.0737	no	1	37.9452	no	45.6152	no	38.7627	no	36.4613	no	33.403	no	0	25.8114	no	40.4331	no	35.8104	no	41.427	no	34.32	no	0
Gh_A12G2034	A12	83265102	83265542	82880001	83400000	AT3G60890	protein binding	ZPR2	0.731533	0.533676	0.175056	0.37833	no	3.94795	9.82709	yes	6.5615	no	7.5133	no	6.1473	no	7.82871	no	1	4.49424	no	4.75426	no	5.32451	no	4.48567	no	8.17047	no	0	4.57983	no	3.48031	no	8.87476	no	6.50598	no	7.37425	no	0
Gh_A12G2035	A12	83266658	83268449	82880001	83400000	AT4G22830	-	-	16.7418	16.9306	-0.0152692	0.539519	no	2.66033	2.15511	no	2.35942	no	2.27458	no	3.53788	no	3.03894	no	0	2.44692	no	3.06268	no	2.30031	no	2.59103	no	1.55372	no	0	9.51799	yes	3.49802	no	3.55832	no	4.43239	no	4.18091	no	1
Gh_A13G1393	A13	70678407	70690752	70320001	71480000	AT3G54280	DNA binding;ATP binding;nucleic acid binding;binding;helicases;ATP binding;DNA binding;helicases	CHR16, CHA16, RGD3, ATBTAF1, BTAF1	2.22655	1.95732	0.125702	0.341021	no	0.648134	1.63538	no	1.26938	yes	0.654559	no	0.5576	no	0.98342	no	1	0.967564	no	0.305719	no	1.4205	no	0.737765	no	1.18695	no	0	1.52494	no	1.76743	no	0.839584	no	0.746831	no	0.442683	no	0
Gh_A13G1401	A13	70918921	70920115	70320001	71480000	AT1G69560	myb domain protein 105	MYB105, LOF2, ATMYB105	0.976282	0.999625	-0.0169407	0.996927	no	0.955433	2.04622	no	1.66643	no	1.84495	no	2.45772	no	2.91896	yes	1	1.16939	no	0.473242	no	1.27642	no	1.64076	no	2.05969	no	0	1.8319	no	0.861006	no	1.18289	no	1.00989	no	1.55179	no	0
Gh_D01G1259	D01	31865043	31865960	31160001	41080000	AT5G03680	Duplicated homeodomain-like superfamily protein	PTL	1.84491	0.907231	0.576903	4.42884e-05	no	0.830875	1.189	no	0.909518	no	1.15905	no	0.966756	no	1.75094	no	0	1.11052	no	0.937126	no	2.69773	no	2.96085	no	3.55666	yes	1	1.08436	no	0.455706	no	2.92228	no	1.86678	no	2.62396	no	0
Gh_D01G1276	D01	33931486	33937202	31160001	41080000	AT5G27730	Protein of unknown function (DUF1624)	-	0.0113721	0.00264158	0.0125079	0.327586	no	0.427555	0.25409	no	0.525809	no	0.207577	no	0.413584	no	0.109873	no	0	0.478682	no	0.735251	no	0.342546	no	0.341532	no	0.251286	no	0	0.830861	no	1.77743	yes	0.496221	no	0.435488	no	0.416197	no	1
Gh_D01G1293	D01	35676764	35679695	31160001	41080000	AT3G12750	zinc transporter 1 precursor	ZIP1	1.35606	0.275549	0.885259	0.0139385	no	32.1412	54.7051	no	29.6711	no	43.4113	no	36.1961	no	55.6006	no	0	33.4811	no	25.8375	no	39.9204	no	25.0335	no	39.5576	no	0	63.5812	no	15.9632	yes	32.3533	no	41.4634	no	49.2683	no	1
Gh_D01G1295	D01	35867631	35870606	31160001	41080000	AT1G52310	protein kinase family protein / C-type lectin domain-containing protein	-	7.05806	7.13763	-0.0141762	0.9107	no	3.7347	6.81971	yes	5.73892	no	4.83312	no	4.64402	no	5.02849	no	1	4.65355	no	5.08403	no	5.12598	no	4.64284	no	5.39822	no	0	5.02673	no	5.5906	no	4.65875	no	4.62789	no	4.17115	no	0
Gh_D01G1302	D01	36083947	36100448	31160001	41080000	AT2G35110	transcription activators	GRL, NAP1, NAPP	9.58486	8.94399	0.0901061	0.173801	no	6.01013	6.49253	no	7.24877	no	6.2081	no	6.39358	no	8.30275	no	0	6.04814	no	6.15884	no	10.0339	yes	10.2469	yes	10.6945	yes	3	7.23885	no	7.478	no	9.13279	no	8.29695	no	7.28638	no	0
Gh_D01G1318	D01	37567341	37585469	31160001	41080000	AT1G60160	Potassium transporter family protein	-	0.0917405	0.0549272	0.0494866	0.191452	no	0.0694534	0.252276	no	0.209028	no	0.291076	no	0.231976	no	0.213291	no	0	0.0421113	no	0.0356154	no	0.228688	no	0.431525	yes	0.359347	no	1	0.0309205	no	0.0194294	no	0.292811	no	0.169871	no	0.305711	no	0
Gh_D01G1341	D01	39254167	39255436	31160001	41080000	AT1G14630	-	-	5.6727	5.94343	-0.0573784	0.533683	no	4.66483	7.45191	no	8.14253	no	7.21704	no	9.94331	no	8.22649	no	0	5.50298	no	4.77079	no	6.86846	no	9.17363	yes	8.03	no	1	6.5665	no	5.30428	no	5.45024	no	7.33257	no	5.9585	no	0
Gh_D01G1343	D01	39286472	39288399	31160001	41080000	AT2G02010	glutamate decarboxylase 4	GAD4	4.17676	5.06898	-0.229405	0.0888662	no	10.2467	17.5804	yes	10.9772	no	9.24408	no	6.73473	no	5.28305	no	1	9.1408	no	9.9217	no	11.1638	no	6.1051	no	12.5139	no	0	18.0701	no	9.96849	no	12.903	no	8.54841	no	8.6301	no	0
Gh_D01G1391	D01	40971059	40971301	31160001	41080000	AT1G67920	-	-	0.992984	0.252896	0.669664	0.00396981	no	12.3454	7.78298	no	7.00207	no	11.3604	no	11.4043	no	13.6504	no	0	7.42925	no	13.0979	no	10.6117	no	14.3199	no	20.6059	no	0	10.5404	no	9.73847	no	12.8052	no	14.3992	no	30.9555	yes	1
Gh_D01G1392	D01	41052295	41053231	31160001	41080000	AT1G14860	nudix hydrolase homolog 18	atnudt18, NUDT18	0.145561	0.236336	-0.110017	0.657019	no	1.89097	0.599362	no	1.57477	no	1.6132	no	1.34415	no	2.19671	no	0	2.887	no	6.05172	no	4.45731	no	8.81388	no	4.25607	no	0	10.1739	no	7.43804	yes	3.77805	no	3.23239	no	3.53586	no	1
Gh_D01G2008	D01	58899465	58899869	58280001	59240000	AT3G52740	-	-	44.4764	30.3556	0.536396	0.895388	no	1.46337	0.146132	yes	0.414637	no	0.81556	no	0.638664	no	0.959531	no	1	0.587435	no	0.686859	no	1.11596	no	0.953668	no	1.26755	no	0	0.737717	no	0.694034	no	0.78016	no	1.63858	no	3.01641	no	0
Gh_D01G2012	D01	58929625	58929915	58280001	59240000	-	-	-	0.27061	0.170484	0.118416	0.238642	no	10.2431	8.61995	no	16.8656	no	7.4731	no	8.56342	no	10.0492	no	0	16.8619	no	14.6107	no	8.28947	no	8.06279	no	7.97193	no	0	26.2469	yes	22.7017	yes	7.5521	no	9.54855	no	11.2241	no	2
Gh_D01G2019	D01	59074761	59077608	58280001	59240000	AT3G52880	monodehydroascorbate reductase 1	ATMDAR1, MDAR1	86.0482	129.469	-0.583818	3.20081e-05	no	108.272	109.62	no	81.5528	no	102.821	no	113.344	no	114.86	no	0	132.843	no	78.0582	no	107.456	no	114.715	no	111.954	no	0	103.762	no	65.6934	yes	99.2274	no	100.836	no	107.887	no	1
Gh_D01G2022	D01	59152573	59155317	58280001	59240000	AT5G03670	-	-	3.06573	3.83774	-0.250819	0.0418261	no	5.08359	2.51918	yes	2.76032	yes	3.71375	no	3.67449	no	5.32933	no	2	3.47305	no	3.60925	no	5.17121	no	4.69102	no	6.14493	no	0	2.9296	no	3.38489	no	5.85779	no	4.686	no	4.36609	no	0
Gh_D01G2119	D01	60245797	60248953	60240001	61280000	AT5G02790	Glutathione S-transferase family protein	GSTL3	30.6941	21.4956	0.494571	0.0454812	no	19.5453	34.4777	no	43.9787	no	35.34	no	44.9052	no	48.8217	yes	1	29.2322	no	11.8133	no	26.2068	no	38.1159	no	46.0997	no	0	29.542	no	14.5069	no	22.5479	no	27.3473	no	39.1585	no	0
Gh_D01G2127	D01	60327492	60329402	60240001	61280000	AT3G09520	exocyst subunit exo70 family protein H4	ATEXO70H4, EXO70H4	0.205055	0.131352	0.0910513	0.084599	no	0.131988	0.146767	no	0.294552	no	0.141042	no	0.255872	no	0.352491	no	0	0.310188	no	0.270501	no	0.195207	no	0.284912	no	0.290193	no	0	1.06386	yes	0.785108	yes	0.773311	yes	0.6521	no	0.659081	no	3
Gh_D01G2130	D01	60356098	60359580	60240001	61280000	AT3G53540	-	-	3.12675	3.71588	-0.19252	0.0647174	no	3.85677	4.47978	no	4.31373	no	4.6504	no	4.76335	no	3.95453	no	0	3.71875	no	3.34267	no	6.09653	no	6.45691	yes	6.2858	no	1	4.21428	no	3.94074	no	4.9888	no	5.73058	no	5.4089	no	0
Gh_D01G2137	D01	60393743	60394377	60240001	61280000	AT5G02560	histone H2A 12	HTA12	200.673	243.449	-0.277516	0.38731	no	178.789	104.157	yes	142.058	no	164.453	no	188.373	no	173.819	no	1	148.605	no	151.825	no	140.458	no	175.793	no	158.095	no	0	128.109	no	151.106	no	181.835	no	193.032	no	183.39	no	0
Gh_D01G2145	D01	60447601	60455759	60240001	61280000	AT3G06880	Transducin/WD40 repeat-like superfamily protein	-	0.0017711	0	0.0025529	0.10685	no	8.03144	10.4039	no	11.9269	no	10.3688	no	9.22055	no	9.5176	no	0	11.4857	no	8.48797	no	11.1862	no	8.76241	no	7.26252	no	0	8.67018	no	8.4547	no	6.16742	no	5.23384	yes	3.94766	yes	2
Gh_D01G2154	D01	60522600	60525607	60240001	61280000	AT5G02030	POX (plant homeobox) family protein	LSN, PNY, HB-6, BLR, RPL, BLH9, VAN	7.40482	3.40098	0.933391	5.05956e-11	no	0.915198	1.22389	no	1.05602	no	1.00195	no	1.40752	no	1.94943	no	0	1.01853	no	0.995364	no	2.10684	no	3.80538	yes	2.41066	no	1	0.722381	no	0.569487	no	2.52302	no	1.62211	no	2.65634	no	0
Gh_D01G2159	D01	60555813	60556097	60240001	61280000	AT5G02090	-	-	1.17533	0.633023	0.41369	0.0139916	no	141.773	117.353	no	97.8577	no	94.4955	no	102.894	no	121.037	no	0	109.572	no	95.4397	no	121.617	no	72.5526	yes	113.106	no	1	162.175	no	126.494	no	113.685	no	114.006	no	130.743	no	0
Gh_D01G2169	D01	60643302	60645450	60240001	61280000	AT2G39700	expansin A4	ATEXPA4, ATEXP4, ATHEXP ALPHA 1.6, EXPA4	1.74871	1.75153	-0.00147861	0.969033	no	0.108151	0.930007	no	0.939278	yes	0.227746	no	0.069508	no	0.171984	no	1	0.358757	no	0.342811	no	0.36914	no	0.31726	no	0.313723	no	0	0.21209	no	0.477685	no	0.667624	no	0.329565	no	0.329678	no	0
Gh_D01G2171	D01	60668473	60678534	60240001	61280000	AT5G02310	proteolysis 6	PRT6	4.77785	3.15252	0.476544	7.4819e-07	no	4.71207	5.99312	no	7.65037	yes	5.59547	no	5.25843	no	5.85041	no	1	6.47437	no	5.0563	no	6.38542	no	5.84212	no	5.89505	no	0	7.94857	no	7.00494	no	4.65091	no	5.00365	no	4.78829	no	0
Gh_D01G2203	D01	60920770	60922161	60240001	61280000	AT3G09070	Protein of unknown function (DUF740)	-	1.86979	3.48129	-0.642972	2.73982e-06	no	5.00068	5.45899	no	6.49875	no	5.55526	no	6.48325	no	5.79577	no	0	5.25855	no	5.85399	no	7.94789	no	7.94548	no	8.317	no	0	4.18279	no	6.47232	no	8.7514	no	9.85972	yes	8.9559	yes	2
Gh_D01G2210	D01	60969557	60971223	60240001	61280000	AT2G38090	Duplicated homeodomain-like superfamily protein	-	10.7801	9.50907	0.164721	0.172335	no	10.9652	6.29978	no	8.08078	no	8.72175	no	9.36099	no	9.61227	no	0	5.78172	no	6.18095	no	8.8609	no	9.16145	no	7.62515	no	0	5.27372	yes	7.64618	no	7.45806	no	7.20143	no	8.39515	no	1
Gh_D01G2215	D01	61022519	61026498	60240001	61280000	AT2G38120	Transmembrane amino acid transporter family protein	AUX1, WAV5, PIR1, MAP1	8.02757	5.00453	0.588286	0.00101957	no	24.2594	51.4862	yes	29.6379	no	28.3925	no	31.4728	no	23.8261	no	1	27.9011	no	26.9683	no	27.2951	no	26.1867	no	21.2093	no	0	23.2412	no	32.3591	no	28.0825	no	27.4672	no	16.5301	no	0
Gh_D01G2217	D01	61033331	61036579	60240001	61280000	AT4G36180	Leucine-rich receptor-like protein kinase family protein	-	5.61751	2.64857	0.858958	6.10862e-06	no	0.0125814	0.236948	yes	0.0272985	no	0.0360904	no	0.0452108	no	0.0538877	no	1	0.00688374	no	0.0405446	no	0.0270581	no	0.0215209	no	0.0597537	no	0	0.0193703	no	0.043212	no	0.0232945	no	0.0629723	no	0.0583631	no	0
Gh_D01G2231	D01	61260065	61261676	60240001	61280000	AT3G51880	high mobility group B1	HMGB1, NFD1	7.94606	5.98243	0.357523	0.0604032	no	33.6075	20.4457	no	22.3674	no	25.4177	no	30.8162	no	28.8651	no	0	21.8223	no	27.5808	no	20.3977	yes	25.7936	no	24.8696	no	1	28.6381	no	23.9551	no	21.7188	no	30.2443	no	24.4421	no	0
Gh_D01G2232	D01	61263913	61265147	60240001	61280000	AT5G01530	light harvesting complex photosystem II	LHCB4.1	987.404	665.426	0.568656	0.00191163	no	0.345017	0.907947	no	0.530351	no	0.432958	no	0.0869529	no	0.270621	no	0	1.24068	no	1.98809	no	0.42801	no	0.281338	no	0.465786	no	0	1.21969	no	1.62926	yes	0.162234	no	0.193837	no	0.280157	no	1
Gh_D02G1413	D02	48430649	48430966	48360001	49240000	AT1G67920	-	-	6.71946	4.30716	0.54056	0.0050044	no	17.9483	9.35528	no	10.0654	no	10.8613	no	14.1562	no	20.5842	no	0	13.0287	no	14.5662	no	10.4442	no	13.8533	no	12.416	no	0	17.1167	no	11.6735	no	8.11922	yes	9.83543	yes	25.0691	no	2
Gh_D02G1414	D02	48595784	48596917	48360001	49240000	AT1G14860	nudix hydrolase homolog 18	atnudt18, NUDT18	21.7815	14.8487	0.523497	0.00149228	no	55.8673	34.4567	no	58.4929	no	93.1115	no	62.3802	no	58.4195	no	0	71.3511	no	64.9387	no	81.4363	no	110.497	yes	73.6341	no	1	57.6116	no	62.1647	no	49.1525	no	59.734	no	38.3124	no	0
Gh_D02G1423	D02	49061847	49063496	48360001	49240000	AT2G01660	plasmodesmata-located protein 6	PDLP6	21.7813	15.7196	0.446311	0.00509729	no	4.07545	4.44283	no	5.6512	no	6.40954	no	4.67121	no	7.21379	no	0	3.61719	no	3.98487	no	7.38799	no	10.1804	yes	9.27583	no	1	4.59267	no	1.80985	no	7.95749	no	6.64124	no	8.89725	no	0
Gh_D03G0573	D03	11954011	11954466	11920001	13080000	-	-	-	44.2213	29.8168	0.553286	0.168508	no	0.258293	0.0681483	no	0	no	0	no	0.227714	no	0.18349	no	0	0.331032	no	0.0582221	no	0.803394	no	1.8967	no	2.25834	yes	1	0.0672214	no	0	no	1.42327	no	2.13646	no	2.34386	no	0
Gh_D03G0635	D03	17955712	17975440	17560001	18280000	AT3G57660	nuclear RNA polymerase A1	NRPA1	3.11498	4.01579	-0.285591	0.0197082	no	3.08462	5.57405	no	4.69946	no	3.09535	no	3.07204	no	3.52156	no	0	4.49944	no	4.34506	no	4.03785	no	3.75786	no	3.36652	no	0	4.23287	no	6.32016	yes	4.11426	no	4.27135	no	2.61669	no	1
Gh_D03G0695	D03	24354545	24355987	24120001	25680000	AT3G16520	UDP-glucosyl transferase 88A1	UGT88A1	8.71133	4.48303	0.824695	8.60608e-13	no	0.334544	0.980813	no	0.796187	no	0.690048	no	0.461662	no	0.883362	no	0	0.431158	no	0.509971	no	1.69725	yes	1.50759	yes	1.82942	yes	3	0.620905	no	0.333656	no	1.17413	no	1.05936	no	1.29968	no	0
Gh_D03G0716	D03	25175523	25180383	24120001	25680000	AT3G59140	multidrug resistance-associated protein 14	ATMRP14, MRP14, ABCC10	3.38648	4.09788	-0.216834	3.98195e-05	no	2.98133	2.80959	no	4.11456	no	2.93279	no	2.54553	no	2.01249	no	0	2.38917	no	4.0642	no	2.44371	no	2.07537	no	2.03313	no	0	2.7143	no	4.32123	no	1.94728	no	1.89007	no	1.69766	yes	1
Gh_D03G0721	D03	25411442	25412425	24120001	25680000	AT4G23750	cytokinin response factor 2	CRF2, TMO3	4.10637	4.70716	-0.160475	0.36511	no	2.52886	6.18622	yes	1.80868	no	2.38019	no	2.86161	no	1.90972	no	1	2.69366	no	3.1605	no	1.80076	no	1.75183	no	1.14659	no	0	2.55778	no	4.00569	no	1.73427	no	2.20036	no	1.30883	no	0
Gh_D03G0732	D03	25600646	25603356	24120001	25680000	AT5G41800	Transmembrane amino acid transporter family protein	-	0.367629	0.522596	-0.154857	0.125714	no	7.46063	5.07075	no	5.03426	no	7.18992	no	10.6495	no	9.40325	no	0	3.43123	yes	4.5703	no	6.38002	no	5.91274	no	5.14283	no	1	6.43736	no	4.85684	no	5.67967	no	5.94744	no	7.31921	no	0
Gh_D03G1307	D03	41411166	41414480	41400001	42160000	AT1G08090	nitrate transporter 2:1	ATNRT2:1, NRT2, NRT2;1AT, ACH1, LIN1, ATNRT2.1, NRT2.1, NRT2:1	0	0	0	1	no	52.4401	82.6926	no	17.5269	no	15.9324	no	6.56645	no	4.28645	no	0	83.3736	no	145.057	no	29.4231	no	25.6844	no	15.4253	no	0	108.836	no	173.502	yes	70.7434	no	69.3113	no	23.0503	no	1
Gh_D03G1338	D03	41877836	41887239	41400001	42160000	AT1G07110	fructose-2,6-bisphosphatase	F2KP, ATF2KP, FKFBP	43.823	42.8228	0.0325574	0.248763	no	23.1768	17.5203	no	16.2968	no	18.7651	no	20.8059	no	20.7838	no	0	14.9789	no	17.9316	no	19.9949	no	17.2491	no	18.2319	no	0	20.2731	no	18.1088	no	18.1528	no	18.0129	no	14.9567	yes	1
Gh_D03G1354	D03	42118946	42119605	41400001	42160000	AT1G07090	Protein of unknown function (DUF640)	LSH6	0.552635	0.320173	0.233991	0.0184885	no	17.9071	15.1438	no	13.2974	no	15.5341	no	17.7641	no	16.24	no	0	13.977	no	21.3165	no	13.8425	no	16.6486	no	9.96151	yes	1	20.0439	no	21.3736	no	11.3087	no	16.611	no	13.6651	no	0
Gh_D05G1557	D05	14134264	14135154	14040001	15040000	AT1G61170	-	-	30.2135	31.9709	-0.0790242	0.341903	no	7.78899	6.67478	no	8.3872	no	8.30857	no	10.6926	no	9.71504	no	0	7.81375	no	6.79232	no	14.0384	no	14.7489	yes	12.5411	no	1	6.2509	no	7.13534	no	10.7458	no	11.5191	no	12.6331	no	0
Gh_D05G1560	D05	14156161	14160461	14040001	15040000	AT1G61250	secretory carrier 3	SC3	21.4123	17.2297	0.298	0.0207266	no	69.9911	49.5692	no	48.6004	no	47.9593	no	61.3352	no	53.36	no	0	53.9762	no	66.6604	no	51.3381	no	50.7063	no	44.9016	yes	1	67.5682	no	62.9078	no	45.9104	no	49.5857	no	49.3004	no	0
Gh_D05G1561	D05	14161337	14161813	14040001	15040000	AT4G21620	glycine-rich protein	-	16.1733	8.87627	0.798128	0.380165	no	46.9434	33.2957	no	32.735	no	59.3243	no	58.6313	no	58.084	no	0	31.4712	no	25.5696	no	47.9088	no	51.5035	no	54.8284	no	0	23.9442	yes	25.8694	yes	43.2418	no	43.5065	no	40.6319	no	2
Gh_D05G1571	D05	14208865	14209422	14040001	15040000	AT4G21560	vacuolar protein sorting-associated protein 28 homolog 1	VPS28-1	3.31387	5.74139	-0.644065	6.95945e-05	no	22.6701	13.5365	no	11.661	yes	20.8811	no	21.8357	no	23.6438	no	1	13.6724	no	20.3678	no	16.0487	no	17.3653	no	17.4911	no	0	16.2419	no	17.3667	no	16.01	no	18.2339	no	21.9669	no	0
Gh_D05G1574	D05	14226507	14228132	14040001	15040000	AT1G11240	-	-	11.1733	22.3459	-0.939452	1.00964e-07	no	17.032	29.0562	yes	24.3048	no	17.1749	no	18.2848	no	17.1596	no	1	21.9834	no	25.6966	no	20.3311	no	20.4076	no	17.1993	no	0	18.8267	no	25.1411	no	20.8576	no	22.4521	no	19.0116	no	0
Gh_D05G1580	D05	14289044	14290771	14040001	15040000	AT1G61350	ARM repeat superfamily protein	-	12.1997	10.22	0.234432	0.183563	no	5.54369	5.20889	no	3.48493	no	5.03427	no	5.58238	no	5.34931	no	0	4.11845	no	2.30875	yes	6.60376	no	6.23593	no	7.79765	no	1	3.55938	no	2.69549	no	5.82615	no	6.01432	no	5.76038	no	0
Gh_D05G1581	D05	14299284	14302091	14040001	15040000	AT1G11260	sugar transporter 1	STP1, ATSTP1	7.64789	8.09957	-0.0734516	0.553064	no	27.5182	23.7717	no	19.3616	no	22.4851	no	23.6506	no	37.8565	no	0	21.3179	no	23.3576	no	19.9298	no	16.3166	yes	25.2896	no	1	26.4831	no	24.6323	no	19.1742	no	20.1179	no	23.9245	no	0
Gh_D05G1584	D05	14313894	14316947	14040001	15040000	AT4G05090	Inositol monophosphatase family protein	-	4.78896	10.0426	-0.931709	8.41944e-13	no	2.56785	1.05234	yes	0.952734	yes	1.50895	no	2.5457	no	2.59701	no	2	1.07512	no	1.01771	no	1.77123	no	1.74299	no	2.54346	no	0	1.65239	no	1.42963	no	1.93875	no	2.51018	no	2.3457	no	0
Gh_D05G1588	D05	14366395	14367742	14040001	15040000	AT4G05150	Octicosapeptide/Phox/Bem1p family protein	-	3.18301	1.17604	0.942833	6.72497e-06	no	19.8855	17.1254	no	13.1622	no	16.4463	no	17.7891	no	14.3115	no	0	12.7352	no	18.2963	no	14.9161	no	12.7676	yes	13.479	no	1	17.7307	no	18.348	no	13.1684	no	13.4978	no	13.6012	no	0
Gh_D05G1593	D05	14409353	14413240	14040001	15040000	AT1G11300	protein serine/threonine kinases;protein kinases;ATP binding;sugar binding;kinases;carbohydrate binding	-	1.23651	0.568331	0.512021	0.333652	no	2.41375	1.14647	no	1.37437	no	1.88311	no	1.96564	no	1.04164	no	0	1.77064	no	1.69011	no	1.48671	no	0.924804	yes	1.08583	yes	2	1.88325	no	1.70677	no	1.69502	no	1.95563	no	1.47753	no	0
Gh_D05G1595	D05	14431902	14434388	14040001	15040000	AT3G22104	Phototropic-responsive NPH3 family protein	-	0.35069	0.142207	0.241873	0.00015591	no	2.81201	2.40749	no	4.24775	no	3.49668	no	3.20818	no	2.64112	no	0	3.63553	no	5.22108	no	3.71306	no	5.19721	yes	2.73172	no	1	3.75998	no	4.03618	no	3.27403	no	3.14082	no	2.79854	no	0
Gh_D05G1613	D05	14554705	14557876	14040001	15040000	AT4G21790	tobamovirus multiplication 1	TOM1, ATTOM1	18.4536	19.0619	-0.0444223	0.256723	no	15.842	10.229	no	7.29869	yes	8.62007	no	9.88397	no	9.70303	no	1	8.33627	no	8.49678	no	12.6034	no	11.8026	no	10.2074	no	0	9.31751	no	10.4005	no	16.0505	no	13.7419	no	11.0041	no	0
Gh_D05G1633	D05	14684285	14685668	14040001	15040000	AT1G62040	Ubiquitin-like superfamily protein	ATG8C	13.304	12.2726	0.10797	0.463943	no	81.6807	53.1916	no	50.0691	yes	68.0849	no	88.5535	no	77.3611	no	1	55.3965	no	56.1193	no	59.6329	no	62.8969	no	70.0413	no	0	86.9314	no	53.2012	no	62.5148	no	67.5996	no	103.618	no	0
Gh_D05G1637	D05	14708328	14710170	14040001	15040000	AT4G21990	APS reductase 3	APR3, PRH-26, PRH26, ATAPR3	149.382	174.843	-0.22565	0.0275494	no	18.7264	53.7259	yes	39.6103	yes	21.1754	no	21.067	no	32.0535	no	2	30.6069	no	29.8648	no	20.9351	no	17.0115	no	30.0951	no	0	27.3297	no	27.2255	no	20.6726	no	16.8276	no	18.0941	no	0
Gh_D05G1642	D05	14737516	14738793	14040001	15040000	AT4G22030	F-box family protein with a domain of unknown function (DUF295)	-	0.0149899	0.00641795	0.0122358	0.369261	no	0.181414	0.27336	no	0.390761	no	0.0943239	no	0.225718	no	0.196249	no	0	0.928782	yes	0.589395	no	0.268712	no	0.446555	no	0.173961	no	1	0.34628	no	0.376021	no	0.490476	no	0.296407	no	0.263926	no	0
Gh_D05G1649	D05	14791725	14792168	14040001	15040000	AT1G11925	Stigma-specific Stig1 family protein	-	0	0.0140299	-0.0201002	0.644875	no	2.28089	22.2008	yes	4.06773	no	0.908584	no	0.283467	no	0.0438357	no	1	0.530991	no	0.672976	no	0.0837418	no	0.157513	no	2.20591	no	0	13.3138	no	5.83573	no	1.8466	no	0.752006	no	4.80604	no	0
Gh_D05G1651	D05	14808313	14811932	14040001	15040000	AT4G22120	ERD (early-responsive to dehydration stress) family protein	-	3.3596	3.72939	-0.117456	0.450188	no	15.5669	17.2385	no	12.732	no	16.1057	no	11.679	no	30.3662	no	0	11.8841	no	15.9625	no	17.0136	no	20.2005	no	33.5429	no	0	36.7968	yes	20.0556	no	15.6599	no	13.9131	no	27.2269	no	1
Gh_D05G1654	D05	14827050	14829589	14040001	15040000	AT2G20060	Ribosomal protein L4/L1 family	-	12.2661	18.3231	-0.542576	4.79834e-06	no	12.6297	17.7119	no	18.8422	no	14.4453	no	12.4335	no	14.189	no	0	19.5253	no	18.4612	no	12.9508	no	14.2488	no	12.5699	no	0	12.0511	no	22.5267	yes	17.5268	no	18.235	no	12.6733	no	1
Gh_D05G1664	D05	14921053	14921589	14040001	15040000	AT4G03965	RING/U-box superfamily protein	-	1.22114	1.01351	0.141583	0.668018	no	4.10738	2.68468	no	4.63634	no	1.7323	no	2.12241	no	1.00891	yes	1	3.74006	no	6.76818	no	3.2676	no	2.18912	no	1.8586	no	0	5.27945	no	5.98907	no	3.41183	no	3.38159	no	3.00104	no	0
Gh_D06G0378	D06	5155941	5162603	5080001	6120000	AT4G08180	OSBP(oxysterol binding protein)-related protein 1C	ORP1C	5.41939	4.39946	0.249622	0.0449895	no	8.39831	9.14914	no	10.1897	no	9.29322	no	9.37106	no	13.541	no	0	7.85517	no	7.69549	no	10.5753	no	9.64701	no	13.84	yes	1	9.83158	no	8.71433	no	9.50866	no	8.93574	no	10.8558	no	0
Gh_D06G0415	D06	5918802	5920095	5080001	6120000	AT1G11040	HSP40/DnaJ peptide-binding protein	-	0.0760286	0.0173092	0.0809582	0.0119619	no	0.621298	0.303497	no	0.571444	no	0.40001	no	0.446063	no	0.617291	no	0	0.585126	no	2.70294	no	0.384609	no	0.229204	no	0.810173	no	0	2.58841	yes	3.07027	no	0.53855	no	0.454284	no	0.687858	no	1
Gh_D06G1142	D06	26430540	26431646	25840001	26680000	AT5G19940	Plastid-lipid associated protein PAP / fibrillin family protein	-	53.7557	42.0456	0.347143	0.0189224	no	4.15826	1.91588	no	1.26595	yes	4.3042	no	3.55503	no	3.98765	no	1	2.43524	no	2.51227	no	2.88593	no	2.39797	no	2.84911	no	0	3.30659	no	2.22126	no	3.54555	no	2.69034	no	3.87286	no	0
Gh_D06G1352	D06	41471424	41474201	41360001	42120000	AT1G11080	serine carboxypeptidase-like 31	scpl31	0	0.033012	-0.046857	0.192302	no	1.51855	0.811946	no	0.982561	no	1.17243	no	1.42293	no	0.855507	no	0	1.54023	no	2.51503	no	0.909356	no	0.466274	no	1.18254	no	0	4.39568	yes	2.79581	no	0.643958	no	0.381686	no	0.871427	no	1
Gh_D07G0876	D07	11383782	11387128	10960001	11560000	AT3G25500	formin homology 1	AFH1, FH1, AHF1, ATFH1	1.42285	2.0964	-0.353889	0.0837692	no	4.91171	7.1003	no	7.76563	no	5.48403	no	7.27865	no	7.75059	no	0	7.16501	no	5.423	no	10.6607	yes	11.0102	yes	9.33315	yes	3	5.47192	no	6.82727	no	9.71511	no	9.1982	no	7.10283	no	0
Gh_D07G0880	D07	11432436	11437676	10960001	11560000	AT5G48400	Glutamate receptor family protein	ATGLR1.2, GLR1.2	0.217397	0.0683927	0.188358	0.00578548	no	0	0.0268617	no	0.158861	no	0.276379	yes	0.0813618	no	0.0365292	no	1	0.0187668	no	0.0256121	no	0.00879441	no	0.0375356	no	0.0842789	no	0	0.0100171	no	0	no	0.0342177	no	0.00878616	no	0.00853309	no	0
Gh_D07G0882	D07	11467358	11472903	10960001	11560000	AT3G07520	glutamate receptor 1.4	ATGLR1.4, GLR1.4	0	0.0014686	-0.00211719	0.61419	no	0.0858499	0.100414	no	1.12314	yes	0.922632	yes	0.169954	no	0.0684152	no	2	0.109154	no	0.15115	no	0.107638	no	0.244376	no	0.467951	no	0	0.0750793	no	0.233858	no	0.0684731	no	0.0968235	no	0.0665453	no	0
Gh_D07G2294	D07	54230429	54234467	54120001	55000000	AT5G40760	glucose-6-phosphate dehydrogenase 6	G6PD6	15.515	9.89993	0.599455	0.000732561	no	40.8606	75.622	yes	63.9819	yes	52.7328	no	49.4863	no	47.6427	no	2	64.4217	no	52.0345	no	54.0346	no	50.1826	no	50.8419	no	0	54.8893	no	49.0727	no	58.865	no	52.3539	no	51.7829	no	0
Gh_D07G2316	D07	54579793	54581369	54120001	55000000	AT3G27090	DCD (Development and Cell Death) domain protein	-	71.5953	64.2301	0.154339	9.67314e-05	no	73.9964	58.4767	no	48.396	yes	69.7584	no	72.6851	no	60.5785	no	1	57.5441	no	54.6002	no	73.3465	no	70.9555	no	62.1536	no	0	65.7367	no	54.3848	no	78.1498	no	77.3104	no	69.4633	no	0
Gh_D07G2326	D07	54742344	54743770	54120001	55000000	AT1G28680	HXXXD-type acyl-transferase family protein	-	23.0843	14.4173	0.643546	0.814165	no	8.57403	17.7179	yes	14.397	yes	12.226	no	11.9667	no	12.5185	no	2	10.232	no	9.9606	no	11.7545	no	11.2037	no	12.8769	no	0	11.1974	no	12.0274	no	11.8972	no	12.1966	no	12.9777	no	0
Gh_D07G2336	D07	54954778	54955754	54120001	55000000	AT5G13200	GRAM domain family protein	-	1.02837	0.766625	0.199326	0.263848	no	6.46278	9.81577	no	7.76481	no	8.77552	no	6.90758	no	7.26217	no	0	13.8464	no	11.0702	no	9.73296	no	10.1852	no	8.98603	no	0	15.0248	no	18.7847	yes	8.28581	no	8.73808	no	8.52765	no	1
Gh_D08G0730	D08	10506462	10507418	10480001	11240000	AT3G63110	isopentenyltransferase 3	ATIPT3, IPT3	0.0116957	0.00916317	0.00361595	0.925262	no	1.43196	3.37924	no	1.12762	no	0.984606	no	0.702067	no	2.42744	no	0	2.89037	no	3.20881	no	1.54659	no	0.799085	no	2.70988	no	0	2.43322	no	2.87884	no	3.73348	yes	2.19862	no	3.81642	yes	2
Gh_D08G0753	D08	11104230	11104640	10480001	11240000	AT2G47950	-	-	0.0569851	0.0595749	-0.00353053	0.990609	no	0.31008	1.50836	no	1.61393	no	0.852795	no	0.889014	no	0.792903	no	0	2.80865	yes	1.78325	no	0.809312	no	1.52659	no	0.991962	no	1	1.27601	no	0.973312	no	0.402166	no	0.795393	no	0.549904	no	0
Gh_D09G0299	D09	9662991	9664806	9320001	11080000	AT3G27540	beta-1,4-N-acetylglucosaminyltransferase family protein	-	2.6747	2.29706	0.156446	0.134883	no	5.50734	2.77271	yes	3.06752	no	4.02029	no	4.36809	no	4.55141	no	1	4.01032	no	2.86889	no	4.37766	no	3.62717	no	4.08341	no	0	4.63874	no	3.2663	no	4.7264	no	4.71134	no	4.26026	no	0
Gh_D09G0310	D09	10469987	10471380	9320001	11080000	AT5G63180	Pectin lyase-like superfamily protein	-	0.554983	0.442383	0.108445	0.601682	no	1.98822	0.914131	no	1.47375	no	2.03131	no	5.02027	yes	1.75512	no	1	1.19828	no	1.38508	no	1.92835	no	1.86292	no	1.31861	no	0	1.5594	no	2.09585	no	2.87003	no	2.24927	no	1.19739	no	0
Gh_D09G0320	D09	11042630	11044616	9320001	11080000	AT3G27330	zinc finger (C3HC4-type RING finger) family protein	-	17.4031	10.2825	0.705871	6.94691e-05	no	3.08837	1.27371	no	1.40711	no	3.16185	no	3.6671	no	4.07531	no	0	1.10691	no	0.903752	yes	2.53183	no	3.44864	no	3.63041	no	1	2.18339	no	1.40606	no	2.90357	no	3.39536	no	4.0315	no	0
Gh_D10G1245	D10	22340968	22342233	22000001	23240000	AT4G37650	GRAS family transcription factor	SHR, SGR7	0.526578	0.536833	-0.00965938	0.86731	no	3.07152	7.1968	yes	4.40703	no	5.3309	no	5.13002	no	2.4805	no	1	5.01456	no	4.82725	no	5.45192	no	5.63242	no	3.68921	no	0	3.56849	no	4.93485	no	4.49042	no	3.70445	no	5.26233	no	0
Gh_D10G1246	D10	22525090	22526523	22000001	23240000	AT4G37650	GRAS family transcription factor	SHR, SGR7	0.633722	0.544724	0.0808131	0.402495	no	2.34155	5.62496	no	4.51931	no	3.38926	no	3.28612	no	2.58352	no	0	4.18402	no	5.19007	no	6.1186	no	6.34881	yes	5.09274	no	1	2.52168	no	3.47385	no	5.89975	no	3.88098	no	5.65887	no	0
Gh_D10G1248	D10	22693879	22694184	22000001	23240000	AT5G48490	Bifunctional inhibitor/lipid-transfer protein/seed storage 2S albumin superfamily protein	-	3.36356	5.1448	-0.493862	0.0668757	no	549.981	329.912	no	280.936	no	655.125	no	730.51	no	783.979	no	0	351.293	no	237.592	no	1049.11	no	1558.85	yes	1519.66	no	1	277.776	no	88.299	no	1121.59	no	1221.42	no	1321.04	no	0
Gh_D10G1925	D10	53668877	53670420	53440001	54040000	AT5G07030	Eukaryotic aspartyl protease family protein	-	103.304	104.145	-0.0115916	0.315941	no	52.4567	42.8375	no	42.6074	no	47.98	no	50.5965	no	63.7771	no	0	48.4864	no	27.522	no	91.4623	no	133.904	yes	114.827	no	1	30.0916	no	14.8776	no	117.367	no	116.427	no	98.7616	no	0
Gh_D10G2192	D10	59053239	59054886	59000001	59400000	AT1G14480	Ankyrin repeat family protein	-	0.442839	0.337497	0.109374	0.60595	no	0.0416678	0.0528196	no	0.163907	no	0.151714	no	0.0473907	no	0.164434	no	0	0.055788	no	0.0841117	no	0.0830545	no	0.128946	no	0.418782	yes	1	0.506092	no	0.249674	no	0.167557	no	0.0742606	no	0.184148	no	0
Gh_D11G1119	D11	10280372	10282656	10280001	12120000	AT3G62240	RING/U-box superfamily protein	-	0.163415	0.120906	0.0537009	0.555463	no	2.07311	2.41566	no	3.03626	no	1.68508	no	1.30483	no	1.70034	no	0	4.39716	yes	5.04739	yes	2.80626	no	2.36804	no	2.35565	no	2	9.66569	no	5.7603	no	2.18527	no	1.80757	no	1.32922	no	0
Gh_D11G1145	D11	10552284	10552754	10280001	12120000	AT2G16760	Calcium-dependent phosphotriesterase superfamily protein	-	4.679	2.95162	0.523191	0.00196278	no	12.0672	18.4621	no	22.3627	yes	15.5293	no	14.1419	no	12.4757	no	1	15.9836	no	18.4871	no	15.3604	no	11.0877	no	12.8009	no	0	17.6933	no	19.6882	no	10.9529	no	11.5576	no	13.1026	no	0
Gh_D11G1156	D11	10674769	10678045	10280001	12120000	AT1G02660	alpha/beta-Hydrolases superfamily protein	-	2.43209	2.04321	0.173496	0.0159193	no	3.44822	2.724	no	3.30631	no	2.46483	no	2.49457	no	3.67419	no	0	3.64115	no	4.18241	no	3.24066	no	3.02638	no	4.34001	no	0	7.71632	yes	5.253	no	4.03961	no	3.66004	no	4.92941	no	1
Gh_D11G1167	D11	10796818	10801835	10280001	12120000	AT5G38700	-	-	0.081808	0.0781234	0.00492219	0.906251	no	5.21906	15.5565	yes	3.38346	no	5.52921	no	5.9872	no	12.7375	no	1	6.32386	no	4.1697	no	6.17346	no	8.2386	no	6.74508	no	0	5.35034	no	2.71551	no	5.977	no	4.99529	no	9.56154	no	0
Gh_D11G1171	D11	10882157	10882615	10280001	12120000	-	-	-	8.65671	6.44231	0.375781	0.678989	no	9.79226	3.81284	yes	4.10473	yes	7.19	no	7.81567	no	8.10543	no	2	5.90434	no	7.33077	no	7.43362	no	8.33687	no	7.27591	no	0	5.94716	no	6.12754	no	9.30336	no	13.0151	no	11.6036	no	0
Gh_D11G1181	D11	10973118	10975627	10280001	12120000	AT2G40940	ethylene response sensor 1	ERS1, ERS	5.03475	3.72296	0.353604	0.012523	no	15.4799	26.4501	yes	15.8165	no	17.8518	no	16.9108	no	21.7884	no	1	21.0049	no	23.4865	no	19.2612	no	18.1172	no	22.6414	no	0	20.806	no	18.4922	no	20.4975	no	18.446	no	22.6361	no	0
Gh_D11G1188	D11	11007679	11009437	10280001	12120000	AT1G02810	Plant invertase/pectin methylesterase inhibitor superfamily	-	0	0.00219542	-0.00316386	0.627251	no	2.46772	0.882218	no	3.10855	no	4.64159	no	4.46476	no	1.29814	no	0	2.82935	no	5.4738	no	4.17716	no	3.05037	no	2.42702	no	0	2.68206	no	5.3732	yes	2.0356	no	2.42526	no	1.11623	no	1
Gh_D11G1199	D11	11119010	11122338	10280001	12120000	AT3G62830	NAD(P)-binding Rossmann-fold superfamily protein	UXS2, ATUXS2, AUD1	54.2925	23.9644	1.14721	1.3773e-11	no	133.415	69.621	yes	108.193	no	107.31	no	144.592	no	155.5	no	1	94.2651	no	95.8378	no	118.198	no	141.643	no	169.351	no	0	99.1248	no	101.312	no	140.761	no	141.657	no	163.598	no	0
Gh_D11G1219	D11	11421785	11429223	10280001	12120000	AT3G62900	CW-type Zinc Finger	-	2.65705	1.74738	0.412623	2.93283e-07	no	3.17339	5.31257	no	4.79322	no	2.849	no	2.93983	no	5.26679	no	0	3.85631	no	3.30224	no	5.65254	no	3.50942	no	5.67758	no	0	6.11582	no	6.1174	yes	3.9133	no	3.55199	no	3.33743	no	1
Gh_D11G1242	D11	11727718	11729163	10280001	12120000	AT3G63010	alpha/beta-Hydrolases superfamily protein	ATGID1B, GID1B	10.6744	2.26814	1.8368	8.02041e-08	no	119.659	85.4391	no	84.0053	no	107.084	no	97.7983	no	92.4027	no	0	86.7759	no	87.5263	no	88.5166	no	105.684	no	100.712	no	0	88.2233	no	79.3219	yes	79.4474	no	82.4473	no	77.7181	yes	2
Gh_D11G1252	D11	11834562	11837883	10280001	12120000	AT4G02920	-	-	61.0307	34.5707	0.802293	9.44284e-06	no	50.9873	39.9048	no	30.5978	yes	51.7292	no	48.0574	no	40.6484	no	1	42.1409	no	32.9814	no	53.6133	no	48.0727	no	48.6266	no	0	64.612	no	39.9556	no	61.8355	no	60.5866	no	70.8168	no	0
Gh_D11G1257	D11	11900155	11902755	10280001	12120000	AT1G03310	debranching enzyme 1	ATISA2, ISA2, DBE1, BE2	4.50449	2.89073	0.500568	9.16135e-08	no	1.29582	1.46633	no	1.78307	no	1.52375	no	2.30674	no	2.35108	no	0	1.16996	no	1.02331	no	2.12831	no	3.24522	yes	2.26644	no	1	1.16725	no	1.13699	no	2.05698	no	2.24393	no	2.45901	no	0
Gh_D11G1658	D11	17625251	17642822	17600001	18440000	AT3G03380	DegP protease 7	DegP7	6.97274	3.65886	0.775097	1.02163e-07	no	15.3259	22.6717	no	30.4559	yes	21.3479	no	14.8807	no	13.6991	no	1	20.847	no	24.2226	no	20.3883	no	17.3534	no	15.0767	no	0	18.9131	no	23.6789	no	14.5048	no	15.5488	no	14.4558	no	0
Gh_D11G1662	D11	17760659	17764027	17600001	18440000	AT5G38660	acclimation of photosynthesis to environment	APE1	73.7622	69.9515	0.0754765	0.689036	no	0.750657	0.116469	no	0.33284	no	0.53751	no	0.674885	no	0.830577	no	0	0.338889	no	0.202539	no	1.14407	no	1.51339	no	1.27866	no	0	0.314382	no	0.0489159	yes	1.47335	no	1.1586	no	1.96419	no	1
Gh_D11G1676	D11	18160073	18164251	17600001	18440000	AT1G67040	-	-	6.57005	7.21929	-0.11871	0.340095	no	3.05311	3.29526	no	3.7096	no	3.87862	no	4.03201	no	4.72268	no	0	2.67926	no	3.58752	no	5.00776	no	5.17516	yes	4.72818	no	1	3.29603	no	3.85932	no	4.94015	no	4.69019	no	4.57173	no	0
Gh_D11G1683	D11	18212421	18213188	17600001	18440000	AT1G66880	Protein kinase superfamily protein	-	0.148036	0.123517	0.031145	0.77242	no	2.6903	3.00764	no	6.82894	yes	4.42409	no	3.13234	no	3.34114	no	1	5.57392	no	4.59136	no	4.36157	no	4.64321	no	3.62893	no	0	2.76827	no	2.59056	no	2.05116	no	2.02532	no	2.06003	no	0
Gh_D11G1685	D11	18224179	18227537	17600001	18440000	AT1G67000	Protein kinase superfamily protein	-	0.165399	0.0792632	0.110777	0.103215	no	1.87208	1.93682	no	2.73152	no	2.18021	no	2.27417	no	2.3455	no	0	4.09919	no	3.15869	no	2.2331	no	4.97877	yes	2.49632	no	1	1.77313	no	1.6635	no	0.949894	no	1.83745	no	1.46889	no	0
Gh_D11G1687	D11	18244245	18248749	17600001	18440000	AT4G18250	receptor serine/threonine kinase, putative	-	0.0457575	0.01122	0.0484514	0.0103165	no	0.0252156	0.157252	no	0.423883	yes	0.270306	no	0.103502	no	0.101997	no	1	0.0676922	no	0.0750648	no	0.0730176	no	0.156322	no	0.144114	no	0	0.052085	no	0.0820888	no	0.0224541	no	0.0304464	no	0.091173	no	0
Gh_D11G1694	D11	18413530	18417375	17600001	18440000	AT3G18270	cytochrome P450, family 77, subfamily A, polypeptide 5 pseudogene	CYP77A5P	16.9245	36.0886	-1.04905	9.18096e-09	no	24.5779	43.6486	yes	28.8465	no	20.3607	no	14.1223	no	16.2689	no	1	30.6757	no	50.9747	no	28.6268	no	27.2919	no	27.2375	no	0	25.1446	no	44.3146	no	29.7701	no	25.1658	no	19.884	no	0
Gh_D11G1718	D11	18788150	18791057	18760001	19720000	AT5G37310	Endomembrane protein 70 protein family	-	4.01401	3.12265	0.282391	0.07134	no	4.19445	4.49053	no	7.01767	yes	5.25544	no	3.90796	no	4.02705	no	1	4.25733	no	4.82918	no	3.72928	no	4.42288	no	4.05922	no	0	3.20318	no	3.72968	no	2.86079	no	2.76434	no	2.82634	no	0
Gh_D11G1726	D11	18961594	18966455	18760001	19720000	AT1G65920	Regulator of chromosome condensation (RCC1) family with FYVE zinc finger domain	-	0.823226	0.570453	0.215312	0.121292	no	0.31109	0.420104	no	0.584815	no	0.526892	no	0.40606	no	0.835324	no	0	0.406561	no	0.377242	no	1.1567	yes	1.16755	yes	1.12724	yes	3	0.486242	no	0.229802	no	1.0929	no	0.612179	no	0.709592	no	0
Gh_D11G1727	D11	19041137	19042057	18760001	19720000	AT4G35680	Arabidopsis protein of unknown function (DUF241)	-	0.184138	0.11914	0.0814465	0.192788	no	0.636209	0	yes	0.180265	no	0.227188	no	0.67422	no	0.211579	no	1	0.300971	no	0.465681	no	0.238989	no	0.171886	no	0.265731	no	0	0.372711	no	0.613337	no	0.304342	no	0.315109	no	0.813802	no	0
Gh_D11G1730	D11	19058909	19060840	18760001	19720000	AT4G35730	Regulator of Vps4 activity in the MVB pathway protein	-	22.9297	27.8821	-0.271375	0.0556554	no	13.4094	13.1873	no	12.2896	no	14.1704	no	15.1972	no	16.3483	no	0	12.2878	no	11.6473	no	17.422	no	20.051	no	20.8535	no	0	11.129	no	10.342	no	19.5216	no	23.2489	yes	21.3246	no	1
Gh_D11G1732	D11	19087454	19089366	18760001	19720000	AT5G33370	GDSL-like Lipase/Acylhydrolase superfamily protein	-	0	0.00193877	-0.00279435	0.752305	no	3.32799	2.73986	no	1.73215	no	2.41485	no	2.59737	no	1.64217	no	0	2.1868	no	2.3256	no	2.2474	no	1.83071	no	1.24772	yes	1	1.86459	no	2.00061	no	2.83838	no	2.94707	no	1.90886	no	0
Gh_D11G1767	D11	19596979	19598277	18760001	19720000	AT4G18250	receptor serine/threonine kinase, putative	-	6.67827	6.68852	-0.00192593	0.532419	no	2.74523	0.733306	yes	1.15107	no	0.684627	yes	1.52983	no	1.69709	no	2	2.80565	no	1.7026	no	1.36294	no	1.22886	no	1.47646	no	0	2.59135	no	3.89997	no	1.72572	no	2.35432	no	2.162	no	0
Gh_D11G2705	D11	56438391	56440142	56280001	57840000	AT5G19090	Heavy metal transport/detoxification superfamily protein	-	37.3291	42.3882	-0.178863	0.0483827	no	46.6315	83.8171	yes	70.9195	yes	60.062	no	56.9674	no	65.0213	no	2	64.0335	no	58.5983	no	62.1594	no	59.1999	no	53.1388	no	0	73.0784	no	63.2684	no	61.5471	no	51.5555	no	42.7358	no	0
Gh_D11G2709	D11	56453945	56456330	56280001	57840000	AT1G08980	amidase 1	ATAMI1, AMI1, ATTOC64-I, TOC64-I	8.83665	0.198865	3.0365	0.000320887	no	0.151224	0.478384	no	0.222007	no	0.151978	no	0.0737008	no	0.28656	no	0	0.407791	no	0.485225	no	0.072601	no	0.315273	no	0.213446	no	0	0.567535	no	0.896776	yes	0.027898	no	0.0844037	no	0.119179	no	1
Gh_D11G2734	D11	56849924	56852586	56280001	57840000	AT1G03840	C2H2 and C2HC zinc fingers superfamily protein	MGP	7.86621	12.2628	-0.580992	0.0377817	no	29.8285	28.1358	no	25.762	no	32.8934	no	33.2044	no	22.7983	no	0	24.9994	no	20.3496	no	37.7559	no	44.6394	no	26.4156	no	0	18.9211	no	19.5816	yes	37.087	no	35.1237	no	26.5348	no	1
Gh_D11G2735	D11	56854707	56856403	56280001	57840000	AT3G05410	Photosystem II reaction center PsbP family protein	-	10.5804	12.6514	-0.237369	0.0124665	no	0.588989	0.184989	no	0	yes	0.395764	no	0.710399	no	0.418503	no	1	0.230229	no	0.111818	no	0.351339	no	0.0839689	no	0.273843	no	0	0.180776	no	0.0960923	no	0.413881	no	0.793766	no	0.374991	no	0
Gh_D11G2751	D11	57128943	57130172	56280001	57840000	AT3G05540	Methionine sulfoxide reductase (MSS4-like) family protein	-	78.1243	88.6237	-0.17976	0.103816	no	82.6254	197.517	yes	93.4044	no	91.2217	no	87.5651	no	116.998	no	1	116.349	no	96.1591	no	90.5388	no	93.2002	no	115.77	no	0	104.362	no	84.0529	no	103.119	no	98.3057	no	121.873	no	0
Gh_D11G2773	D11	57445347	57446104	56280001	57840000	AT1G09155	phloem protein 2-B15	AtPP2-B15, PP2-B15	0.316954	0.177494	0.161485	0.360574	no	2.83745	3.36163	no	2.45886	no	1.87749	no	0.75357	no	2.65779	no	0	7.40299	yes	5.66919	no	1.96575	no	1.26941	no	3.5194	no	1	4.9739	no	4.73233	no	1.55544	no	1.66158	no	2.85389	no	0
Gh_D11G2795	D11	57718323	57718989	56280001	57840000	AT1G56320	-	-	0.0709251	0.0568297	0.0191147	0.767489	no	1.80258	0.873909	no	3.02152	no	0.709858	no	1.30164	no	0.521197	no	0	3.27068	no	4.85993	no	0.385842	no	0.757458	no	1.21202	no	0	8.7178	yes	6.75269	yes	2.51898	no	1.37046	no	1.40198	no	2
Gh_D11G3106	D11	63191767	63293538	63080001	63960000	-	-	-	1.45552	0.0884647	1.17373	0.000268074	no	4.65938	3.36102	no	3.20773	no	3.56899	no	3.55037	no	6.68762	no	0	3.19908	no	2.28847	no	7.52585	no	7.8841	no	7.5738	no	0	3.31635	no	1.04637	yes	7.63336	no	5.79643	no	8.80827	yes	2
Gh_D11G3138	D11	63841175	63843646	63080001	63960000	AT5G22355	Cysteine/Histidine-rich C1 domain family protein	-	0.812501	0.314266	0.463724	0.00161666	no	2.60039	1.61283	no	1.43899	no	1.25578	no	1.51815	no	1.74057	no	0	1.89371	no	3.30232	no	1.49846	no	0.953038	yes	1.43453	no	1	2.82125	no	2.82403	no	1.76954	no	1.32362	no	1.54188	no	0
Gh_D12G0690	D12	14920313	14921208	14560001	15600000	-	-	-	70.7707	75.7567	-0.0968982	0.421556	no	64.1557	52.6121	no	50.545	no	48.6012	no	60.082	no	74.1983	no	0	63.3856	no	52.4547	no	68.0141	no	80.805	no	86.2919	no	0	46.6105	no	57.1733	no	94.1358	no	95.6534	no	114.422	yes	1
Gh_D12G0691	D12	14925234	14926149	14560001	15600000	-	-	-	78.3642	72.0386	0.119829	0.752183	no	64.7736	60.8597	no	53.932	no	52.1449	no	65.7745	no	71.7123	no	0	71.5668	no	58.7367	no	64.3447	no	84.3791	no	78.9799	no	0	55.1429	no	60.5649	no	90.132	no	95.4965	no	121.716	yes	1
Gh_D12G0692	D12	15009206	15010276	14560001	15600000	AT5G67350	-	-	2.4291	2.8206	-0.155972	0.2841	no	0.605834	0.617993	no	0.760521	no	0.783992	no	0.830729	no	1.26513	no	0	0.50041	no	0.427484	no	1.49543	no	1.3839	no	1.65535	no	0	0.677531	no	0.393018	no	1.76259	no	1.56633	no	2.34177	yes	1
Gh_D12G0701	D12	15317729	15318513	14560001	15600000	AT4G37540	LOB domain-containing protein 39	LBD39	2.04231	2.24569	-0.0933575	0.604326	no	34.7563	66.8199	yes	24.3455	no	26.5768	no	22.9379	no	33.4394	no	1	48.8491	no	62.7117	no	34.8645	no	27.5697	no	28.7491	no	0	75.6918	no	66.6834	no	37.5031	no	36.7484	no	32.634	no	0
Gh_D12G0712	D12	16272950	16273651	15720001	16320000	AT1G49900	C2H2 type zinc finger transcription factor family	-	4.90559	3.39631	0.425789	0.0671453	no	17.7736	4.95668	yes	8.13308	no	13.9964	no	14.5899	no	10.1037	no	1	9.69198	no	10.6157	no	10.567	no	26.6201	no	7.8322	no	0	11.483	no	18.2337	no	5.71292	no	9.74855	no	6.83531	no	0
Gh_D12G0732	D12	17764298	17764852	17480001	18200000	-	-	-	0.0407111	0.0605543	-0.0272489	0.864873	no	0.788087	1.28648	no	1.54242	no	0.965916	no	1.71501	no	3.24376	yes	1	2.17007	no	1.9337	no	1.0928	no	1.6922	no	2.60789	no	0	1.67902	no	1.5485	no	1.122	no	1.75549	no	2.49409	no	0
Gh_A02G0526	A02	7866775	7867893	7760001	8280000	AT3G17020	Adenine nucleotide alpha hydrolases-like superfamily protein	-	0	0	0	1	no	0	0	no	0	no	0	no	0	no	0	no	0	0	no	0	no	0	no	0	no	0	no	0	0	no	0	no	0	no	0	no	0	no	0
Gh_A02G0542	A02	8131024	8132267	7760001	8280000	AT4G16270	Peroxidase superfamily protein	-	0	0.0119218	-0.0170978	0.43176	no	0.0825064	0.0434292	no	0.189197	no	0.33662	no	0.109441	no	0.135516	no	0	0.129172	no	0.0933593	no	0.110901	no	0.0182501	no	0.207184	no	0	0.461788	no	0.559031	no	0.903356	no	0.298372	no	0.446418	no	0
Gh_A02G0599	A02	9350138	9350848	9160001	10560000	AT3G21780	UDP-glucosyl transferase 71B6	UGT71B6	0.0930037	0.312781	-0.264328	0.0661114	no	0	0	no	0.0556021	no	0	no	0	no	0.0266707	no	0	0.0314907	no	0	no	0	no	0.0256529	no	0.0473169	no	0	0.0292524	no	0	no	0.0242691	no	0.0282984	no	0.0274615	no	0
Gh_A02G0615	A02	9622731	9625473	9160001	10560000	AT4G02600	Seven transmembrane MLO family protein	MLO1, ATMLO1	0.972169	1.18635	-0.148739	0.134277	no	2.83955	1.91868	no	1.90023	no	2.25081	no	3.03803	no	2.59096	no	0	2.16052	no	1.73218	no	3.16236	no	2.93008	no	3.98756	no	0	6.89298	no	2.69401	no	4.20733	no	3.56936	no	5.13788	no	0
Gh_A02G0625	A02	9891490	9892217	9160001	10560000	AT1G74960	fatty acid biosynthesis 1	FAB1, KAS2	0	0.00370425	-0.00533423	0.739642	no	0	0	no	0.0867637	no	0	no	0	no	0	no	0	0.0440092	no	0	no	0	no	0	no	0	no	0	0	no	0	no	0	no	0	no	0	no	0
Gh_A02G0636	A02	10093837	10096438	9160001	10560000	AT4G24800	MA3 domain-containing protein	-	0.759411	0.589581	0.146446	0.0519615	no	0.332956	0.33877	no	0.322991	no	0.312195	no	0.409967	no	0.336013	no	0	0.329937	no	0.324055	no	0.355535	no	0.40182	no	0.403375	no	0	0.480387	no	0.286894	no	0.329712	no	0.318204	no	0.279074	no	0
Gh_A03G0075	A03	1105666	1107277	280001	1120000	AT5G47390	myb-like transcription factor family protein	-	2.06928	1.46251	0.31777	0.116195	no	2.32024	2.87695	no	3.16184	no	2.01253	no	2.37999	no	3.32553	no	0	2.89841	no	3.93146	no	3.11462	no	3.39614	no	3.72549	no	0	2.55392	no	2.80224	no	3.65966	no	3.70363	no	4.77095	no	0
Gh_A03G0950	A03	60806773	60812155	59600001	61000000	AT1G05180	NAD(P)-binding Rossmann-fold superfamily protein	AXR1	15.936	17.6573	-0.139645	0.0578188	no	16.8533	15.4084	no	16.3147	no	17.0778	no	18.5919	no	16.7154	no	0	16.3277	no	15.9842	no	20.0433	no	19.5096	no	15.9724	no	0	17.6227	no	17.4096	no	19.6052	no	20.6278	no	18.2586	no	0
Gh_A03G0951	A03	60950675	60958091	59600001	61000000	AT2G05710	aconitase 3	ACO3	20.8079	20.0056	0.0540806	0.338546	no	20.5374	16.868	no	18.1085	no	16.1068	no	19.4727	no	21.539	no	0	17.2255	no	16.8445	no	20.6334	no	19.9733	no	20.7258	no	0	16.1225	no	19.0561	no	20.687	no	18.9519	no	14.8327	no	0
Gh_A04G0793	A04	53221342	53223946	53000001	54080000	AT3G55990	Plant protein of unknown function (DUF828)	ESK1, TBL29	0.295952	0.137385	0.188292	0.152159	no	1.25074	0.919104	no	1.04705	no	1.77598	no	1.60387	no	0.779365	no	0	0.998828	no	1.97111	no	1.24084	no	1.25859	no	0.656991	no	0	1.1441	no	1.91573	no	1.18878	no	1.09761	no	1.03289	no	0
Gh_A04G0799	A04	53385046	53387223	53000001	54080000	AT1G73080	PEP1 receptor 1	PEPR1, ATPEPR1	0.013289	0.0160786	-0.00396627	0.870639	no	0	0.0179515	no	0	no	0	no	0.015951	no	0	no	0	0.0195783	no	0	no	0.0170407	no	0	no	0.0242285	no	0	0	no	0.00908498	no	0	no	0.0270709	no	0.0175566	no	0
Gh_A04G0805	A04	53549123	53551015	53000001	54080000	AT3G51780	BCL-2-associated athanogene 4	ATBAG4, BAG4	18.9091	16.8338	0.158813	0.64575	no	45.3467	43.5195	no	44.9019	no	38.1356	no	41.8885	no	43.6475	no	0	41.09	no	50.5581	no	37.7316	no	37.6149	no	38.8347	no	0	39.0963	no	36.2673	no	35.0208	no	37.9915	no	44.8167	no	0
Gh_A05G0874	A05	8704409	8710567	8640001	9160000	AT5G21160	LA RNA-binding protein	-	3.45311	3.46813	-0.00485525	0.748649	no	5.03877	6.87426	no	6.50694	no	5.29734	no	5.36155	no	6.34777	no	0	6.05053	no	5.51231	no	6.56744	no	5.89199	no	6.7192	no	0	6.34507	no	7.26103	no	5.64869	no	5.61787	no	4.20441	no	0
Gh_A05G0875	A05	8715252	8716775	8640001	9160000	AT3G56860	UBP1-associated protein 2A	UBA2A	36.6978	40.2644	-0.130415	0.0593348	no	39.1139	41.7518	no	40.2654	no	36.2381	no	38.0832	no	39.6629	no	0	41.399	no	42.239	no	42.1771	no	41.1778	no	40.0355	no	0	43.8782	no	49.6776	no	43.8049	no	44.2568	no	38.6498	no	0
Gh_A05G0882	A05	8760840	8764033	8640001	9160000	AT3G54960	PDI-like 1-3	ATPDIL1-3, PDI1, ATPDI1, PDIL1-3	1.28703	1.65115	-0.213147	0.133043	no	0.0238079	0.0745938	no	0.0329365	no	0.012857	no	0	no	0.0449104	no	0	0.0116082	no	0.0319421	no	0	no	0.0089868	no	0.00973769	no	0	0.0247842	no	0.0817336	no	0.0213369	no	0.0465898	no	0.0639332	no	0
Gh_A05G1635	A05	16892245	16893617	16880001	17480000	AT1G44970	Peroxidase superfamily protein	-	0.0430617	0.072701	-0.0404235	0.727342	no	1.5491	0.551344	no	1.06133	no	0.548229	no	1.37331	no	0.666328	no	0	1.7941	no	1.5823	no	0.667033	no	0.758111	no	0.768533	no	0	2.59217	no	2.20322	no	1.20812	no	1.49143	no	1.41078	no	0
Gh_A05G1642	A05	17011446	17013847	16880001	17480000	AT1G19640	jasmonic acid carboxyl methyltransferase	JMT	6.60427	6.88451	-0.0522131	0.528065	no	0	0.0178985	no	0.0198561	no	0.0370204	no	0.0155719	no	0.0344822	no	0	0.0741438	no	0.0169169	no	0.0154972	no	0.0278067	no	0	no	0	0.0372542	no	0.05426	no	0.0327447	no	0.0320961	no	0.0685575	no	0
Gh_A05G1664	A05	17338255	17339288	16880001	17480000	AT3G18030	HAL3-like protein A	ATHAL3A, HAL3A, HAL3, ATHAL3	11.9853	12.7355	-0.0810317	0.657181	no	8.17258	6.23767	no	8.64885	no	9.40227	no	10.7621	no	11.8697	no	0	7.32485	no	7.00722	no	9.44311	no	11.7907	no	10.0079	no	0	7.57613	no	9.60703	no	10.1969	no	10.5844	no	9.98051	no	0
Gh_A05G1671	A05	17422248	17422624	16880001	17480000	AT5G42740	Sugar isomerase (SIS) family protein	-	0.481703	0.471679	0.00979417	0.838577	no	0.202299	0.107283	no	0	no	0	no	0	no	0.0961347	no	0	0	no	0	no	0	no	0	no	0	no	0	0	no	0	no	0	no	0	no	0.0926888	no	0
Gh_A05G1824	A05	19120924	19124505	19000001	19440000	AT1G27840	Transducin/WD40 repeat-like superfamily protein	ATCSA-1	4.9646	4.97988	-0.00369009	0.840144	no	10.7682	8.32577	no	7.73175	no	9.12516	no	11.0517	no	8.66871	no	0	8.72779	no	10.7375	no	9.2946	no	9.56878	no	9.11506	no	0	10.9927	no	10.1946	no	9.73657	no	10.8384	no	11.5152	no	0
Gh_A05G1830	A05	19151445	19153006	19000001	19440000	AT5G67590	NADH-ubiquinone oxidoreductase-related	FRO1	0.447968	0.164898	0.313826	0.0668846	no	0.935539	0.962601	no	0.645109	no	0.465719	no	1.10736	no	1.15127	no	0	0.663084	no	0.469527	no	1.03135	no	1.37597	no	1.77494	no	0	0.818428	no	0.810732	no	0.610307	no	1.21268	no	1.99126	no	0
Gh_A06G0440	A06	7859811	7866480	6880001	8720000	AT5G20350	Ankyrin repeat family protein with DHHC zinc finger domain	TIP1	7.93775	7.66953	0.0439585	0.304061	no	16.9033	14.9374	no	15.2219	no	15.5314	no	16.0204	no	14.819	no	0	13.8184	no	15.6709	no	15.3345	no	13.3875	no	13.4871	no	0	16.8056	no	17.0792	no	14.1188	no	13.7919	no	13.5963	no	0
Gh_A06G0454	A06	8179865	8181827	6880001	8720000	AT5G20270	heptahelical transmembrane protein1	HHP1	4.25354	3.67627	0.16793	0.2722	no	10.0186	7.87184	no	9.79991	no	11.5856	no	11.948	no	11.3722	no	0	8.28737	no	7.02284	no	12.4385	no	12.1148	no	10.0597	no	0	10.7636	no	7.05777	no	13.6454	no	9.97349	no	10.3104	no	0
Gh_A06G1147	A06	77402147	77405454	75600001	78280000	AT1G28960	nudix hydrolase homolog 15	ATNUDT15, ATNUDX15, NUDX15	4.63169	4.0465	0.158287	0.26839	no	5.07152	4.5711	no	4.918	no	4.94801	no	4.73333	no	4.66904	no	0	4.59397	no	4.16263	no	5.36009	no	5.30388	no	4.78238	no	0	4.4914	no	4.24151	no	4.79561	no	4.98692	no	5.96199	no	0
Gh_A06G1150	A06	77887624	77890240	75600001	78280000	AT4G20140	Leucine-rich repeat transmembrane protein kinase	GSO1	0.994833	0.83654	0.119278	0.678565	no	1.06783	0.791403	no	0.768434	no	0.889847	no	1.33633	no	1.3644	no	0	0.604888	no	0.628093	no	0.899107	no	1.11906	no	0.999407	no	0	0.868901	no	0.668044	no	1.02222	no	0.76678	no	1.01592	no	0
Gh_A07G1647	A07	65724589	65726052	65120001	67320000	AT3G51550	Malectin/receptor-like protein kinase family protein	FER	0.005901	0.0129376	-0.010057	0.732628	no	0	0	no	0	no	0	no	0	no	0	no	0	0	no	0	no	0	no	0.0105962	no	0	no	0	0	no	0	no	0	no	0	no	0	no	0
Gh_A07G1648	A07	65756242	65758140	65120001	67320000	AT3G51550	Malectin/receptor-like protein kinase family protein	FER	0.0788755	0.045487	0.0453533	0.427664	no	0.0580713	0.0196871	no	0.0701011	no	0.0820461	no	0.0188275	no	0	no	0	0.0534287	no	0.0198761	no	0.0485406	no	0.0286605	no	0.00885011	no	0	0.0556731	no	0	no	0.0192362	no	0.0491983	no	0.0102727	no	0
Gh_A08G1052	A08	72896178	72905344	72840001	74040000	AT1G52740	histone H2A protein 9	HTA9	0.396623	0.339848	0.0598729	0.942243	no	0.498491	0.339451	no	0.264954	no	0.150381	no	0.671912	no	0.101713	no	0	0.228284	no	0.292201	no	0.192925	no	0.225931	no	0.390972	no	0	0	no	0.217128	no	0.230633	no	0.155908	no	0.640555	no	0
Gh_A08G1061	A08	73133961	73134910	72840001	74040000	AT2G47190	myb domain protein 2	ATMYB2, MYB2	0.117026	0.178688	-0.0775191	0.574796	no	1.61135	1.50582	no	0.402469	no	0.467382	no	0.443073	no	1.2539	no	0	1.08096	no	4.26567	no	0.452966	no	5.33304	no	1.02201	no	0	4.68457	no	3.89368	no	0.389083	no	0.545362	no	0.856309	no	0
Gh_A09G0084	A09	2154034	2154891	2080001	2800000	AT3G02150	plastid transcription factor 1	PTF1, TCP13, TFPD	27.8737	31.3986	-0.166175	0.0731689	no	0.667677	0.933513	no	0.185483	no	1.10695	no	0.569643	no	0.925392	no	0	0.166561	no	0.0863039	no	0.621589	no	0.426615	no	0.725993	no	0	0.996932	no	0.140326	no	0.824959	no	0.829882	no	1.60862	no	0
Gh_A09G0110	A09	2549787	2554380	2080001	2800000	AT5G15410	Cyclic nucleotide-regulated ion channel family protein	DND1, ATCNGC2, CNGC2	0.0175729	0	0.0251322	0.0863189	no	0	0.0222057	no	0	no	0	no	0.0240355	no	0.024887	no	0	0	no	0	no	0	no	0.0232316	no	0.0107127	no	0	0.0264913	no	0	no	0.0116423	no	0.0119577	no	0	no	0
Gh_A09G0113	A09	2721306	2725389	2080001	2800000	AT1G58602	LRR and NB-ARC domains-containing disease resistance protein	-	0.0451549	0.0143953	0.0430968	0.0564013	no	0.0393093	0.0632897	no	0.0210116	no	0.0539984	no	0.0267799	no	0.0851764	no	0	0.0636479	no	0.0342001	no	0.0399118	no	0.101532	no	0.041057	no	0	0.094856	no	0.0743584	no	0.0751886	no	0.0893217	no	0.0484728	no	0
Gh_A09G0228	A09	6982187	6983755	6480001	7200000	AT5G40010	AAA-ATPase 1	AATP1	1.90465	1.18865	0.408326	0.137735	no	0.96988	0.574979	no	0.918547	no	0.662886	no	0.452759	no	0.663422	no	0	1.61508	no	1.33045	no	1.06002	no	0.828886	no	0.981634	no	0	2.20278	no	1.47757	no	0.830547	no	0.536303	no	0.564368	no	0
Gh_A10G0578	A10	7315006	7332698	7280001	8600000	AT4G26080	Protein phosphatase 2C family protein	ABI1, AtABI1	0	0.00407002	-0.00585989	0.769291	no	0	0	no	0.0186047	no	0.0321	no	0.0316704	no	0.0163961	no	0	0	no	0.0317015	no	0.0473124	no	0.0130271	no	0.0328759	no	0	0.297723	no	0	no	0	no	0	no	0.0474205	no	0
Gh_A10G0601	A10	8348732	8355462	7280001	8600000	AT5G64440	fatty acid amide hydrolase	AtFAAH, FAAH	2.42693	2.25374	0.0748177	0.119471	no	4.28103	5.37695	no	6.4648	no	5.12028	no	5.45514	no	5.247	no	0	5.20598	no	4.70777	no	5.80977	no	5.1691	no	5.22252	no	0	5.81045	no	5.5839	no	4.56683	no	5.11654	no	4.76651	no	0
Gh_A10G0867	A10	18812916	18815114	18800001	20080000	AT2G18170	MAP kinase 7	ATMPK7, MPK7	7.98806	7.13368	0.1441	0.161623	no	6.81196	7.50432	no	7.92707	no	5.84663	no	7.62718	no	7.10787	no	0	7.18615	no	8.37656	no	7.00054	no	6.88298	no	6.5272	no	0	6.22815	no	8.72565	no	6.98546	no	7.26711	no	6.35012	no	0
Gh_A10G0877	A10	19056758	19057687	18800001	20080000	AT2G21320	B-box zinc finger family protein	-	0.884407	1.10276	-0.158175	0.461576	no	0.0801413	0.119582	no	0	no	0.0798569	no	0.217708	no	0.189073	no	0	0	no	0	no	0.139139	no	0.236089	no	0.141199	no	0	0	no	0	no	0.171269	no	0.109221	no	0.504009	no	0
Gh_A10G1260	A10	65841702	65851442	65160001	66360000	AT1G09780	Phosphoglycerate mutase, 2,3-bisphosphoglycerate-independent	-	0.0460613	0.0177562	0.0395754	0.133187	no	0.0383443	0.0357152	no	0.0192781	no	0.0483555	no	0	no	0.0114705	no	0	0.0262885	no	0.0545143	no	0.0546517	no	0.0107076	no	0.108982	no	0	0.0493729	no	0.0939537	no	0.0822438	no	0.0430844	no	0.0663497	no	0
Gh_A11G0803	A11	7980270	7981809	7640001	8520000	AT4G00430	plasma membrane intrinsic protein 1;4	TMP-C, PIP1;4, PIP1E	0.0337158	0.171281	-0.180247	0.390985	no	0.0640881	0.0606839	no	0.0687564	no	0.16216	no	0.167931	no	0.209401	no	0	0	no	0	no	0.0556338	no	0.112373	no	0.0310122	no	0	0	no	0.0944337	no	0.0875484	no	0.0820259	no	0.0585517	no	0
Gh_A11G0835	A11	8426991	8427527	7640001	8520000	AT1G01470	Late embryogenesis abundant protein	LEA14, LSR3	20.3755	16.241	0.310112	0.124187	no	101.516	61.112	no	55.641	no	108.326	no	74.0933	no	182.955	no	0	39.3823	no	74.2786	no	68.9936	no	107.03	no	218.23	no	0	184.342	no	87.3482	no	73.3745	no	63.703	no	165.578	no	0
Gh_A11G1635	A11	24410745	24412633	24080001	24960000	AT2G18060	vascular related NAC-domain protein 1	VND1, ANAC037	2.65656	2.08237	0.246446	0.057578	no	1.67145	1.40934	no	1.4285	no	1.39954	no	2.41947	no	2.24039	no	0	1.39197	no	1.67742	no	1.33685	no	2.2545	no	2.21961	no	0	1.61018	no	1.76411	no	1.85611	no	2.26317	no	1.7503	no	0
Gh_A11G1640	A11	24526784	24528082	24080001	24960000	AT2G21320	B-box zinc finger family protein	-	32.651	40.1359	-0.289748	0.269242	no	0.0346248	0	no	0	no	0.0372119	no	0.0940599	no	0.0972466	no	0	0.0357568	no	0	no	0.0601144	no	0.0607114	no	0	no	0	0	no	0	no	0.147992	no	0.0285864	no	4.5593	no	0
Gh_A11G2910	A11	93003683	93006152	93000001	93520000	AT5G02500	heat shock cognate protein 70-1	HSC70-1, HSP70-1, AT-HSC70-1, HSC70	117.595	112.507	0.0632601	0.40098	no	386.634	243.942	no	311.162	no	299.792	no	336.291	no	372.074	no	0	324.921	no	396.348	no	372.812	no	375.985	no	377.056	no	0	363.275	no	394.257	no	382.857	no	401.259	no	405.662	no	0
Gh_A11G2924	A11	93104359	93105824	93000001	93520000	AT2G37760	NAD(P)-linked oxidoreductase superfamily protein	-	4.33029	6.16717	-0.42719	0.0803705	no	4.03991	1.61633	no	1.04725	no	2.80415	no	4.87091	no	7.00946	no	0	2.6387	no	1.57979	no	1.59124	no	3.25518	no	2.45036	no	0	3.15427	no	1.41328	no	2.22757	no	3.19181	no	4.08673	no	0
Gh_A11G2925	A11	93106493	93111298	93000001	93520000	AT3G55610	delta 1-pyrroline-5-carboxylate synthase 2	P5CS2	0.0296758	0.0143022	0.0217026	0.21362	no	0.0467421	0.0368531	no	0.0233205	no	0.0679395	no	0.108507	no	0.159369	no	0	0.0694428	no	0.00861296	no	0.0170393	no	0.0768657	no	0.13824	no	0	0.0882502	no	0.0451553	no	0	no	0.0334642	no	0.104834	no	0
Gh_A11G2932	A11	93133569	93135068	93000001	93520000	AT3G54050	high cyclic electron flow 1	HCEF1	215.829	198.876	0.117454	0.633551	no	0.0995964	0.0175475	no	0.0319656	no	0.232876	no	0.104844	no	0.202756	no	0	0.0172559	no	0.0146323	no	0.275795	no	0.299712	no	0.232202	no	0	0.034126	no	0	no	0.334778	no	0.0965688	no	0.456088	no	0
Gh_A12G0243	A12	3722040	3726903	3360001	4600000	AT4G35790	phospholipase D delta	ATPLDDELTA, PLDDELTA	0.0799509	0.0963572	-0.0217522	0.658827	no	0.12561	0.0714914	no	0.129506	no	0.0387958	no	0.0631853	no	0.235029	no	0	0.0590247	no	0.124049	no	0.108271	no	0.0408897	no	0.0825172	no	0	0.0987169	no	0.190857	no	0.208589	no	0.0930851	no	0.0509534	no	0
Gh_A12G0247	A12	3776901	3779651	3360001	4600000	AT1G60940	SNF1-related protein kinase 2.10	SNRK2-10, SNRK2.10, SRK2B	26.3644	27.8311	-0.0753252	0.510923	no	32.2747	38.7023	no	34.3535	no	33.4822	no	36.8162	no	39.8243	no	0	29.9009	no	30.2598	no	39.3823	no	42.2933	no	40.7352	no	0	32.6582	no	32.8475	no	35.9599	no	37.8378	no	37.8413	no	0
Gh_A12G0268	A12	4461295	4462758	3360001	4600000	AT5G42650	allene oxide synthase	AOS, CYP74A, DDE2	2.11747	2.15099	-0.0154288	0.926918	no	11.6744	18.6478	no	16.1657	no	13.6945	no	11.2079	no	7.22002	no	0	7.00906	no	8.38964	no	11.0222	no	6.15897	no	8.58355	no	0	7.94825	no	9.02321	no	7.59341	no	5.99122	no	8.04535	no	0
Gh_A12G2037	A12	83283006	83285754	82880001	83400000	AT4G20140	Leucine-rich repeat transmembrane protein kinase	GSO1	5.69541	4.97202	0.164953	0.237694	no	1.54317	1.54296	no	1.56651	no	1.92368	no	1.97222	no	1.89845	no	0	1.4379	no	1.35797	no	2.23962	no	2.61773	no	2.07629	no	0	1.81755	no	1.89994	no	2.95453	no	2.70065	no	2.58302	no	0
Gh_A13G1399	A13	70850057	70854862	70320001	71480000	AT1G08810	myb domain protein 60	MYB60	3.70875	2.78154	0.316372	0.289893	no	0	0.121282	no	0	no	0.028145	no	0.0233147	no	0.246877	no	0	0	no	0.0713698	no	0.118804	no	0.0231137	no	0.192477	no	0	0.0813712	no	0.0758367	no	0.0698747	no	0	no	0.406244	no	0
Gh_D01G1257	D01	31607885	31608256	31160001	41080000	AT2G36450	Integrase-type DNA-binding superfamily protein	HRD	0	0	0	1	no	0	0	no	0.0934659	no	0	no	0	no	0.156224	no	0	0	no	0.0974169	no	0.0499968	no	0.245138	no	0.20456	no	0	0.115237	no	0	no	0.0464449	no	0	no	0.456288	no	0
Gh_D01G1269	D01	32920364	32921043	31160001	41080000	AT1G24020	MLP-like protein 423	MLP423	264.221	203.861	0.372549	0.205183	no	0.0892795	0.0849575	no	0.337373	no	0.364642	no	0.210239	no	0.588623	no	0	0.0435308	no	0.0795336	no	0.317544	no	0.421824	no	0.309261	no	0	0.0929408	no	0.0876014	no	0.119698	no	0.192634	no	0.287168	no	0
Gh_D01G1303	D01	36362031	36379205	31160001	41080000	AT1G10520	DNA polymerase lambda (POLL)	-	1.83625	1.55137	0.152711	0.19038	no	3.73758	2.94424	no	3.05368	no	3.12244	no	3.54406	no	3.84671	no	0	3.2043	no	3.44408	no	3.30927	no	3.13832	no	3.71673	no	0	5.12906	no	4.25629	no	3.47129	no	3.49126	no	3.56733	no	0
Gh_D01G1310	D01	36863811	36864806	31160001	41080000	AT5G47000	Peroxidase superfamily protein	-	0.0272188	0.0148551	0.0174697	0.347853	no	0	0	no	0	no	0	no	0	no	0	no	0	0	no	0	no	0	no	0	no	0	no	0	0	no	0	no	0	no	0	no	0	no	0
Gh_D01G1317	D01	37193921	37194913	31160001	41080000	AT5G47000	Peroxidase superfamily protein	-	0	0	0	1	no	0	0	no	0	no	0	no	0	no	0	no	0	0	no	0	no	0	no	0	no	0	no	0	0	no	0	no	0	no	0	no	0	no	0
Gh_D01G1335	D01	39053057	39054227	31160001	41080000	AT1G59960	NAD(P)-linked oxidoreductase superfamily protein	-	0.0088728	0.00187117	0.0100473	0.340342	no	15.7159	7.45657	no	19.1026	no	11.9813	no	16.6274	no	14.8016	no	0	18.9424	no	18.3891	no	7.16841	no	8.92724	no	8.17844	no	0	12.2544	no	26.4718	no	10.0391	no	19.1178	no	12.0979	no	0
Gh_D01G1374	D01	40497327	40499360	31160001	41080000	AT4G33430	BRI1-associated receptor kinase	BAK1, RKS10, SERK3, ELG, ATSERK3, ATBAK1	0	0	0	1	no	0	0	no	0	no	0	no	0	no	0	no	0	0	no	0	no	0	no	0	no	0	no	0	0	no	0	no	0	no	0	no	0	no	0
Gh_D01G1985	D01	58495937	58500338	58280001	59240000	AT1G52340	NAD(P)-binding Rossmann-fold superfamily protein	ABA2, SIS4, GIN1, SDR1, ISI4, SRE1, ATABA2, ATSDR1	0	0	0	1	no	0	0	no	0.0343325	no	0.0878347	no	0	no	0	no	0	0	no	0	no	0	no	0	no	0	no	0	0	no	0	no	0	no	0.0397859	no	0	no	0
Gh_D01G1987	D01	58533007	58533558	58280001	59240000	AT1G52340	NAD(P)-binding Rossmann-fold superfamily protein	ABA2, SIS4, GIN1, SDR1, ISI4, SRE1, ATABA2, ATSDR1	0.0551034	0.0864824	-0.0422803	0.50124	no	0	0.141853	no	0.0926894	no	0	no	0.0368877	no	0.0696106	no	0	0.038677	no	0	no	0	no	0.0987251	no	0.131973	no	0	0	no	0.0744778	no	0.033131	no	0	no	0	no	0
Gh_D01G1988	D01	58558870	58559914	58280001	59240000	AT1G52340	NAD(P)-binding Rossmann-fold superfamily protein	ABA2, SIS4, GIN1, SDR1, ISI4, SRE1, ATABA2, ATSDR1	15.7825	16.841	-0.088237	0.833796	no	0.52327	1.44592	no	1.48228	no	0.847268	no	0.380402	no	0.84081	no	0	2.75792	no	0.898315	no	1.04959	no	1.15485	no	1.49101	no	0	0.876393	no	0.537445	no	0.980481	no	0.57501	no	0.381449	no	0
Gh_D01G2011	D01	58919299	58921049	58280001	59240000	AT2G36270	Basic-leucine zipper (bZIP) transcription factor family protein	ABI5, GIA1	0.284805	0.277951	0.00771748	0.804175	no	3.78851	5.39973	no	4.43141	no	4.05769	no	5.60794	no	4.42905	no	0	3.68073	no	3.12065	no	5.42447	no	4.43534	no	3.91264	no	0	7.00147	no	4.88193	no	3.6169	no	4.00615	no	4.14934	no	0
Gh_D01G2023	D01	59175680	59176288	58280001	59240000	AT4G25490	C-repeat/DRE binding factor 1	CBF1, DREB1B, ATCBF1	0	0.0026909	-0.00387693	0.73336	no	0.138659	0	no	0	no	0	no	0	no	0	no	0	0	no	0.092499	no	0	no	0	no	0.0314973	no	0	4.71555	no	0.390355	no	0	no	0	no	0	no	0
Gh_D01G2024	D01	59203128	59203661	58280001	59240000	AT2G36450	Integrase-type DNA-binding superfamily protein	HRD	0	0.0081659	-0.0117331	0.743598	no	0.231921	1.21829	no	1.14552	no	0.18987	no	0	no	1.1832	no	0	0.0399832	no	1.02212	no	0.72956	no	0.0678874	no	1.41789	no	0	0.120317	no	0	no	0.57597	no	0.0671429	no	1.01539	no	0
Gh_D01G2163	D01	60588916	60590934	60240001	61280000	AT3G55550	Concanavalin A-like lectin protein kinase family protein	-	4.93689	5.70834	-0.176247	0.534488	no	0.255181	0.0671376	no	0.261191	no	0.156935	no	0.281235	no	0.335336	no	0	0.324125	no	0.414532	no	0.161176	no	0.155302	no	0.14094	no	0	0.223327	no	0.365729	no	0.250259	no	0.303053	no	0.113006	no	0
Gh_D01G2180	D01	60746226	60749258	60240001	61280000	AT3G12580	heat shock protein 70	HSP70, ATHSP70	223.328	240.856	-0.108536	0.111005	no	47.2634	61.882	no	66.4051	no	50.3235	no	49.8829	no	67.2178	no	0	72.8536	no	53.3463	no	60.1305	no	64.6041	no	68.6174	no	0	50.7491	no	61.7732	no	73.1832	no	75.2228	no	58.5823	no	0
Gh_D01G2204	D01	60926850	60928181	60240001	61280000	AT5G48380	BAK1-interacting receptor-like kinase 1	BIR1	1.4078	0.690233	0.510492	0.273489	no	0.0490035	0	no	0.0419786	no	0.0284719	no	0.142335	no	0.0292491	no	0	0.0150445	no	0.0413975	no	0.013936	no	0.0116471	no	0.0126202	no	0	0.0624168	no	0.0150193	no	0	no	0	no	0.0554962	no	0
Gh_D01G2205	D01	60936607	60937938	60240001	61280000	AT5G48380	BAK1-interacting receptor-like kinase 1	BIR1	2.22771	1.29926	0.489339	0.469443	no	0.848667	0.643863	no	1.26886	no	1.12993	no	0.591835	no	0.304558	no	0	0.582884	no	1.02489	no	0.641076	no	0.915321	no	0.495939	no	0	1.37713	no	0.980908	no	0.419514	no	0.638682	no	0.21005	no	0
Gh_D01G2211	D01	60976305	60982668	60240001	61280000	AT5G01220	sulfoquinovosyldiacylglycerol 2	SQD2	14.4294	14.3373	0.00864084	0.853884	no	4.91475	5.32077	no	4.05428	no	5.00029	no	5.19006	no	5.46578	no	0	4.17488	no	3.35202	no	4.88361	no	5.02093	no	5.59882	no	0	4.24898	no	3.80978	no	4.13763	no	3.94081	no	3.7726	no	0
Gh_D01G2221	D01	61104419	61107421	60240001	61280000	AT3G11170	fatty acid desaturase 7	FAD7, FADD	0	0.00593865	-0.00854232	0.381193	no	0.0172275	0.0787535	no	0.0340608	no	0	no	0	no	0.0595926	no	0	0.0515963	no	0	no	0.0144364	no	0	no	0	no	0	0.0164434	no	0	no	0	no	0	no	0	no	0
Gh_D01G2227	D01	61180262	61181194	60240001	61280000	AT5G01410	Aldolase-type TIM barrel family protein	PDX1, ATPDX1.3, RSR4, PDX1.3, ATPDX1	10.6427	11.6919	-0.124481	0.0696009	no	6.57175	8.00239	no	7.81194	no	8.07401	no	7.96482	no	7.30587	no	0	7.11261	no	8.74155	no	8.46683	no	8.36214	no	9.11879	no	0	5.70722	no	9.17264	no	9.39969	no	10.1153	no	9.79106	no	0
Gh_D02G1412	D02	48375675	48376190	48360001	49240000	AT1G24620	EF hand calcium-binding protein family	-	0.0841473	0.0495997	0.0467215	0.325132	no	0.0400706	0.0420799	no	0.0655028	no	0.0861292	no	0.0693876	no	0.0735387	no	0	0.0413806	no	0	no	0.212445	no	0.0704963	no	0	no	0	0.0415076	no	0.116037	no	0.108904	no	0.0330825	no	0.185293	no	0
Gh_D02G1422	D02	49034559	49037720	48360001	49240000	AT1G23260	MMS ZWEI homologue 1	MMZ1, UEV1A	50.7948	47.4066	0.0976015	0.262402	no	120.404	83.2216	no	79.563	no	100.236	no	110.198	no	104.866	no	0	89.9353	no	90.1692	no	101.41	no	106.551	no	102.935	no	0	91.159	no	83.6546	no	101.917	no	100.969	no	94.8714	no	0
Gh_D03G0702	D03	24441959	24443900	24120001	25680000	AT2G02800	protein kinase 2B	APK2B	0.277348	0.301714	-0.0272607	0.853759	no	0.235147	0.135019	no	0.129598	no	0.186402	no	0.205004	no	0.149443	no	0	0.201175	no	0.245251	no	0.180685	no	0.147274	no	0.128169	no	0	0.161891	no	0.168872	no	0.152592	no	0.171112	no	0.185918	no	0
Gh_D03G0724	D03	25465005	25465262	24120001	25680000	ATCG00120	ATP synthase subunit alpha	ATPA	0	0.00316103	-0.0045532	0.524332	no	0	0	no	0	no	0	no	0	no	0	no	0	0	no	0	no	0	no	0	no	0	no	0	0	no	0	no	0	no	0	no	0	no	0
Gh_D03G1330	D03	41716698	41724884	41400001	42160000	AT1G08130	DNA ligase 1	ATLIG1, LIG1	6.97411	7.92792	-0.163002	0.305124	no	4.39677	3.52688	no	4.48276	no	4.22036	no	4.53371	no	5.22965	no	0	4.24703	no	4.24749	no	4.31381	no	4.84811	no	4.59713	no	0	4.08101	no	5.05185	no	4.76934	no	5.25029	no	4.07539	no	0
Gh_D03G1339	D03	41892777	41893538	41400001	42160000	AT3G16720	TOXICOS EN LEVADURA 2	ATL2, TL2	3.68223	3.11309	0.186971	0.523554	no	0.444634	1.16771	no	0.481021	no	1.15412	no	1.29965	no	1.11745	no	0	0.50938	no	0.393256	no	0.33324	no	1.28276	no	0.961302	no	0	0.559347	no	0.604166	no	0.577485	no	0.986333	no	0.806888	no	0
Gh_D03G1348	D03	42035326	42038659	41400001	42160000	AT3G51770	tetratricopeptide repeat (TPR)-containing protein	ETO1, ATEOL1	6.29627	6.2241	0.0143402	0.657146	no	16.3386	11.8407	no	12.6684	no	13.2239	no	13.9491	no	12.5124	no	0	13.2477	no	11.127	no	16.371	no	13.2661	no	13.3447	no	0	15.887	no	16.8161	no	14.5256	no	15.0467	no	14.4817	no	0
Gh_D03G1355	D03	42133418	42136003	41400001	42160000	AT1G69550	disease resistance protein (TIR-NBS-LRR class)	-	0.0342326	0.0168108	0.0245094	0.318602	no	0.162276	0.220682	no	0.150214	no	0.241277	no	0.207127	no	0.193469	no	0	0.098744	no	0.179373	no	0.343133	no	0.193277	no	0.249089	no	0	0.146963	no	0.240505	no	0.234903	no	0.224998	no	0.322199	no	0
Gh_D05G1583	D05	14305773	14308724	14040001	15040000	AT5G54110	membrane-associated mannitol-induced	ATMAMI, MAMI	22.2337	19.8778	0.154244	0.130745	no	82.6326	61.0226	no	64.0954	no	67.3116	no	75.5715	no	81.2274	no	0	60.3202	no	85.0983	no	65.8785	no	72.1859	no	80.4309	no	0	76.91	no	77.5058	no	69.0731	no	71.3536	no	82.0875	no	0
Gh_D05G1605	D05	14518878	14520034	14040001	15040000	AT5G54770	thiazole biosynthetic enzyme, chloroplast (ARA6) (THI1) (THI4)	THI1, TZ, THI4	228.464	166.172	0.456936	0.973864	no	0.0576931	0.335406	no	0.212408	no	0.0208051	no	0	no	0.108741	no	0	0.116103	no	0.329041	no	0.0524061	no	0.0315143	no	0.0344929	no	0	0.317982	no	0.338035	no	0	no	0	no	0.192248	no	0
Gh_D05G1609	D05	14529769	14531494	14040001	15040000	AT1G11580	methylesterase PCR A	ATPMEPCRA, PMEPCRA	0.221324	0.152358	0.083857	0.116447	no	6.07247	3.64936	no	3.11786	no	4.2655	no	6.37451	no	7.05044	no	0	2.9847	no	2.3373	no	4.94545	no	6.92011	no	6.6134	no	0	2.99045	no	2.40965	no	5.42431	no	5.40811	no	5.82558	no	0
Gh_D05G1674	D05	15032414	15034859	14040001	15040000	AT3G02870	Inositol monophosphatase family protein	VTC4	1.57786	1.96312	-0.200946	0.33091	no	2.41145	1.89001	no	1.22729	no	1.61484	no	1.94073	no	2.00493	no	0	1.50172	no	1.27973	no	1.61984	no	2.01307	no	1.86548	no	0	1.29385	no	1.19012	no	1.82393	no	1.91545	no	2.1193	no	0
Gh_D05G3375	D05	54767403	54768737	53880001	55080000	AT4G27190	NB-ARC domain-containing disease resistance protein	-	0.0087502	0	0.012569	0.0913946	no	0	0.0162453	no	0.0122909	no	0	no	0	no	0.0146262	no	0	0	no	0	no	0	no	0	no	0.0143556	no	0	0	no	0	no	0	no	0	no	0.0140353	no	0
Gh_D05G3382	D05	54869502	54872657	53880001	55080000	AT5G53890	phytosylfokine-alpha receptor 2	PSKR2, AtPSKR2	0.440062	0.370558	0.071367	0.17116	no	2.44579	4.14632	no	4.08608	no	2.79726	no	3.90006	no	4.82881	no	0	2.95581	no	2.434	no	3.57293	no	3.88699	no	4.46054	no	0	2.89944	no	3.11521	no	3.14478	no	3.21087	no	2.97163	no	0
Gh_D06G0389	D06	5390828	5391493	5080001	6120000	AT1G21910	Integrase-type DNA-binding superfamily protein	DREB26	0.0784613	0.0550018	0.0317289	0.645886	no	0.662447	0.0861998	no	0.217352	no	0.304591	no	0.269203	no	0.52484	no	0	0.446853	no	0.360551	no	0.332212	no	0.132318	no	0.314638	no	0	0.41103	no	1.08056	no	0.78763	no	0.329503	no	1.06489	no	0
Gh_D06G0413	D06	5889650	5894261	5080001	6120000	AT1G77490	thylakoidal ascorbate peroxidase	TAPX	30.5261	25.1245	0.271146	0.15178	no	1.80179	1.2632	no	1.7486	no	1.70961	no	1.61731	no	1.22458	no	0	1.51186	no	1.56871	no	1.5589	no	1.52859	no	1.00523	no	0	1.34842	no	1.64498	no	1.45765	no	1.57506	no	1.26855	no	0
Gh_D06G1120	D06	25906588	25908561	25840001	26680000	AT2G24570	WRKY DNA-binding protein 17	WRKY17, ATWRKY17	1.05168	0.95546	0.0692944	0.934932	no	0.403317	0.362875	no	0.40395	no	0.406039	no	0.347736	no	0.49447	no	0	0.362645	no	0.346681	no	0.642637	no	0.460552	no	0.3252	no	0	0.227188	no	0.485502	no	0.394255	no	0.476622	no	0.450059	no	0
Gh_D06G1132	D06	26159317	26159688	25840001	26680000	AT5G57510	-	-	0.29818	0.184583	0.132111	0.462807	no	0.0550733	0.201434	no	0.394671	no	0.102962	no	0.448225	no	0.626008	no	0	0.12053	no	0.101684	no	0.391476	no	0.439119	no	0.712788	no	0	0.232086	no	0	no	0.0956502	no	0.200158	no	0.455607	no	0
Gh_D07G0866	D07	11248401	11248853	10960001	11560000	AT2G04240	RING/U-box superfamily protein	XERICO	6.41237	6.9772	-0.105946	0.319672	no	12.5541	18.2636	no	11.2143	no	9.87373	no	12.4009	no	11.3729	no	0	16.5806	no	19.2355	no	13.78	no	8.62908	no	12.6548	no	0	13.1466	no	15.6145	no	13.6694	no	17.2573	no	11.9383	no	0
Gh_D07G0871	D07	11290845	11293966	10960001	11560000	AT3G25530	glyoxylate reductase 1	GHBDH, ATGHBDH, GLYR1, GR1	68.7804	63.724	0.108521	0.434408	no	20.9895	16.0618	no	21.0125	no	20.7944	no	24.3293	no	21.5912	no	0	16.935	no	18.1597	no	22.4519	no	23.6274	no	21.473	no	0	17.2246	no	20.0852	no	21.9894	no	24.6652	no	24.8101	no	0
Gh_D07G2301	D07	54292034	54294706	54120001	55000000	AT3G51550	Malectin/receptor-like protein kinase family protein	FER	0.107192	0.0876635	0.0256734	0.568381	no	0.48564	0.558867	no	0.290953	no	0.564537	no	0.730859	no	0.919579	no	0	0.25306	no	0.246373	no	0.616359	no	0.709431	no	0.680166	no	0	0.309493	no	0.27831	no	0.605614	no	0.582118	no	0.721287	no	0
Gh_D07G2317	D07	54630761	54631750	54120001	55000000	AT3G27060	Ferritin/ribonucleotide reductase-like family protein	TSO2, ATTSO2	2.08408	2.63576	-0.237417	0.165408	no	1.50875	0.673772	no	1.19401	no	1.15687	no	1.49594	no	1.03704	no	0	0.971235	no	0.895747	no	1.1858	no	1.2961	no	0.8359	no	0	0.988344	no	1.11639	no	1.42816	no	1.22578	no	0.793348	no	0
Gh_D07G2321	D07	54648867	54650018	54120001	55000000	AT5G14130	Peroxidase superfamily protein	-	0	0	0	1	no	2.80296	3.67392	no	3.09876	no	1.9514	no	1.91646	no	0.859251	no	0	7.29193	no	5.27894	no	2.81338	no	0.938752	no	1.15285	no	0	7.37432	no	5.13297	no	2.63444	no	3.619	no	2.69972	no	0
Gh_D07G2325	D07	54739846	54740262	54120001	55000000	AT1G28960	nudix hydrolase homolog 15	ATNUDT15, ATNUDX15, NUDX15	0.794044	0.78106	0.0104795	0.917647	no	0.385293	0.563422	no	0.79298	no	0.712503	no	0.451547	no	0.629708	no	0	0.38767	no	0.841619	no	0.547876	no	0.201163	no	0.169884	no	0	0.383059	no	0.422435	no	0.391382	no	0.62111	no	0.618219	no	0
Gh_D07G2334	D07	54902659	54904882	54120001	55000000	AT3G26810	auxin signaling F-box 2	AFB2	37.6692	41.4594	-0.134901	0.442217	no	32.614	27.0903	no	22.0395	no	27.6842	no	28.4955	no	22.7506	no	0	28.2858	no	24.4285	no	29.6254	no	27.6166	no	21.5164	no	0	31.2824	no	27.9241	no	27.3461	no	28.1025	no	27.458	no	0
Gh_D08G0737	D08	10744727	10745738	10480001	11240000	AT2G48070	resistance to phytophthora 1	RPH1	76.929	80.9848	-0.0731971	0.0690476	no	0.886162	0.713291	no	0.444125	no	1.16103	no	1.58913	no	1.2009	no	0	0.277251	no	0.708001	no	1.2006	no	0.829227	no	0.737503	no	0	0.378422	no	0.445405	no	1.10879	no	0.853634	no	1.19765	no	0
Gh_D09G0301	D09	9727186	9729686	9320001	11080000	AT5G14420	RING domain ligase2	RGLG2	6.10161	6.07865	0.00467142	0.50596	no	21.2548	12.746	no	15.476	no	19.1817	no	20.7245	no	16.7784	no	0	11.85	no	16.0238	no	15.5767	no	17.889	no	16.2236	no	0	14.2892	no	15.078	no	14.7554	no	17.2555	no	15.2222	no	0
Gh_D09G0304	D09	9881323	9883001	9320001	11080000	AT3G25820	terpene synthase-like sequence-1,8-cineole	ATTPS-CIN, TPS-CIN	0	0	0	1	no	0	0	no	0	no	0	no	0	no	0.0165129	no	0	0	no	0	no	0	no	0	no	0	no	0	0	no	0	no	0	no	0	no	0.0309687	no	0
Gh_D09G0312	D09	10562102	10562518	9320001	11080000	AT1G07400	HSP20-like chaperones superfamily protein	-	0	0	0	1	no	0.0496067	0.209246	no	0.0394135	no	0.0533131	no	0.269518	no	0.4219	no	0	0.0537461	no	0	no	0.0891769	no	0.342574	no	0.631734	no	0	0.0513856	no	0.0973781	no	0.0853034	no	0.36936	no	0.450116	no	0
Gh_D10G1784	D10	50389073	50391342	50280001	50840000	AT3G17070	Peroxidase family protein	-	0.440987	0.360461	0.0829614	0.751669	no	0	0	no	0	no	0	no	0	no	0	no	0	0	no	0	no	0.0191422	no	0	no	0	no	0	0	no	0.0211751	no	0.0202013	no	0	no	0	no	0
Gh_D10G1788	D10	50514688	50515179	50280001	50840000	AT5G49480	Ca2+-binding protein 1	ATCP1, CP1	0.854645	1.07843	-0.164353	0.455137	no	35.5249	59.5027	no	36.0928	no	35.0681	no	23.7547	no	24.8823	no	0	74.633	no	54.2153	no	33.478	no	29.359	no	30.5461	no	0	56.2444	no	54.9078	no	35.0573	no	34.9208	no	26.6734	no	0
Gh_D10G1797	D10	50709435	50710808	50280001	50840000	AT1G13960	WRKY DNA-binding protein 4	WRKY4	2.40469	1.94551	0.209005	0.261967	no	22.6086	18.1697	no	25.8368	no	26.0411	no	28.7533	no	25.0798	no	0	18.1671	no	25.961	no	25.2856	no	31.1044	no	23.7938	no	0	27.1908	no	25.0808	no	21.9479	no	23.2939	no	23.2883	no	0
Gh_D10G1929	D10	53946992	53947475	53440001	54040000	AT3G06730	Thioredoxin z	TRX P, TRX z	0	0.0182552	-0.0260992	0.536346	no	0	0	no	0	no	0	no	0	no	0	no	0	0	no	0	no	0	no	0	no	0	no	0	0	no	0	no	0	no	0	no	0	no	0
Gh_D10G2199	D10	59176968	59177289	59000001	59400000	AT5G26680	5\'-3\' exonuclease family protein	-	0	0.000184825	-0.000266621	0.73336	no	0	0	no	0	no	0	no	0	no	0	no	0	0	no	0	no	0	no	0	no	0	no	0	0	no	0	no	0	no	0	no	0	no	0
Gh_D11G1146	D11	10565098	10565484	10280001	12120000	AT3G62410	CP12 domain-containing protein 2	CP12-2, CP12	187.161	154.257	0.27731	0.470573	no	0.479043	2.3681	no	0.781146	no	0.870328	no	0.871395	no	1.15347	no	0	0.747741	no	0.66502	no	0.413885	no	1.22106	no	0.842439	no	0	1.05136	no	0.623637	no	0.63634	no	0.506744	no	1.54627	no	0
Gh_D11G1147	D11	10567690	10568368	10280001	12120000	AT3G62420	basic region/leucine zipper motif 53	ATBZIP53, BZIP53	5.32826	5.58864	-0.058172	0.839901	no	33.685	26.062	no	34.5062	no	37.538	no	29.7978	no	28.1863	no	0	32.6637	no	33.587	no	29.0845	no	25.5259	no	23.7212	no	0	32.7425	no	31.528	no	24.2037	no	22.3113	no	21.3712	no	0
Gh_D11G1162	D11	10775009	10777778	10280001	12120000	AT2G47470	thioredoxin family protein	ATPDIL2-1, UNE5, MEE30, PDI11, ATPDI11	0.152732	0.241519	-0.107049	0.427102	no	0.218167	0.0392717	no	0.146407	no	0.128748	no	0.10393	no	0.181551	no	0	0.077765	no	0.192845	no	0.274033	no	0.33029	no	0.127345	no	0	0.241682	no	0.227098	no	0.239324	no	0.20182	no	0.304669	no	0
Gh_D11G1176	D11	10926554	10928222	10280001	12120000	AT3G16857	response regulator 1	ARR1, RR1	0	0.0103965	-0.0149215	0.307791	no	0.0159477	0.07715	no	0.0729591	no	0.014643	no	0.05825	no	0.104446	no	0	0.081166	no	0.0856999	no	0.0543949	no	0.0818873	no	0.0709951	no	0	0.0167509	no	0.078139	no	0.109923	no	0.0729139	no	0.0727494	no	0
Gh_D11G1177	D11	10929635	10931675	10280001	12120000	AT4G02195	syntaxin of plants 42	SYP42, TLG2B, ATSYP42, ATTLG2B	3.11902	3.20583	-0.0300881	0.917793	no	4.29639	4.27451	no	4.69748	no	4.19424	no	4.91707	no	5.05942	no	0	4.24148	no	3.72896	no	4.90355	no	4.44614	no	5.33182	no	0	4.38563	no	4.03378	no	4.62633	no	5.43695	no	4.92689	no	0
Gh_D11G1178	D11	10946728	10948523	10280001	12120000	AT3G05700	Drought-responsive family protein	-	5.68823	5.40785	0.061783	0.764339	no	35.9718	32.7629	no	33.0185	no	35.5505	no	33.6498	no	33.1688	no	0	33.4455	no	36.2406	no	36.1066	no	37.0958	no	38.7043	no	0	38.9137	no	33.1978	no	38.455	no	34.2091	no	32.7136	no	0
Gh_D11G1189	D11	11015941	11016705	10280001	12120000	AT3G62690	AtL5	ATL5	1.0759	0.891218	0.134423	0.205129	no	0	0.291887	no	0.142447	no	0.0249994	no	0	no	0	no	0	0.144954	no	0.1942	no	0	no	0.0238398	no	0.0250659	no	0	0.27899	no	0.155603	no	0.0477884	no	0.0223004	no	0.0255205	no	0
Gh_D11G1202	D11	11180706	11181839	10280001	12120000	AT1G02860	SPX (SYG1/Pho81/XPR1) domain-containing protein	NLA, BAH1	0	0.0158123	-0.0226338	0.304477	no	0	0	no	0	no	0	no	0	no	0	no	0	0.0553426	no	0	no	0.0918258	no	0.0383718	no	0	no	0	0	no	0.0489555	no	0.0903721	no	0	no	0.184753	no	0
Gh_D11G1228	D11	11560256	11563151	10280001	12120000	AT3G62980	F-box/RNI-like superfamily protein	TIR1	12.9056	13.9259	-0.102156	0.149375	no	3.356	3.68626	no	3.56999	no	3.26291	no	3.88387	no	3.31014	no	0	3.80779	no	4.04511	no	3.57777	no	4.06043	no	3.03875	no	0	4.3592	no	4.76477	no	3.55352	no	3.74627	no	3.20534	no	0
Gh_D11G1274	D11	12109061	12114163	10280001	12120000	AT1G03190	RAD3-like DNA-binding helicase protein	ATXPD, UVH6	3.39665	3.35369	0.0141663	0.86214	no	2.49581	2.64199	no	2.63466	no	2.5668	no	2.40287	no	2.8682	no	0	2.27304	no	2.65582	no	3.14147	no	2.6253	no	2.71637	no	0	2.93788	no	2.99571	no	2.79474	no	2.71737	no	2.38113	no	0
Gh_D11G1668	D11	17869788	17874322	17600001	18440000	AT1G72180	Leucine-rich receptor-like protein kinase family protein	-	1.11362	0.896251	0.156568	0.244637	no	0.540202	0.466026	no	0.519568	no	0.415156	no	0.479283	no	0.62246	no	0	0.478556	no	0.379798	no	0.544885	no	0.509362	no	0.7931	no	0	0.524188	no	0.534938	no	0.497885	no	0.619096	no	0.555539	no	0
Gh_D11G1720	D11	18841090	18845658	18760001	19720000	AT5G17310	UDP-glucose pyrophosphorylase 2	UGP2, AtUGP2	67.6969	63.4505	0.0920535	0.653367	no	88.6497	72.3777	no	74.0197	no	81.4952	no	93.9432	no	101.756	no	0	85.462	no	72.913	no	100.072	no	105.355	no	113.593	no	0	69.3568	no	80.0785	no	112.734	no	110.527	no	111.6	no	0
Gh_D11G1722	D11	18869473	18874682	18760001	19720000	AT5G17290	autophagy protein Apg5 family	ATG5, APG5, ATATG5	4.00346	3.58399	0.126323	0.0875451	no	13.9164	11.2158	no	11.7921	no	11.5399	no	13.3962	no	11.3539	no	0	11.6762	no	13.4641	no	10.6334	no	9.87897	no	10.8652	no	0	15.9124	no	14.7512	no	10.8649	no	12.0057	no	11.2591	no	0
Gh_D11G1746	D11	19290749	19292182	18760001	19720000	AT4G35100	plasma membrane intrinsic protein 3	PIP3, PIP3A, PIP2;7, SIMIP	0.181661	0.164254	0.021411	0.89174	no	0	0	no	0	no	0	no	0	no	0	no	0	0	no	0.046288	no	0	no	0	no	0	no	0	0	no	0	no	0	no	0	no	0.0462666	no	0
Gh_D11G1750	D11	19358959	19362674	18760001	19720000	AT4G35920	PLAC8 family protein	MCA1	4.27942	4.27193	0.00204678	0.725547	no	7.1095	6.5375	no	6.7792	no	6.20797	no	7.22128	no	9.30899	no	0	6.0242	no	6.64221	no	9.44777	no	10.7719	no	10.7971	no	0	5.6204	no	5.77026	no	9.90207	no	9.20729	no	10.405	no	0
Gh_D11G1762	D11	19498580	19501978	18760001	19720000	AT1G11000	Seven transmembrane MLO family protein	MLO4, ATMLO4	0.469967	0.262161	0.219888	0.169036	no	0.306862	0.332067	no	0.372607	no	0.311936	no	0.383015	no	0.276794	no	0	0.252208	no	0.352816	no	0.216213	no	0.228338	no	0.252913	no	0	0.484777	no	0.326241	no	0.320824	no	0.20836	no	0.301543	no	0
Gh_D11G2706	D11	56441486	56442660	56280001	57840000	AT1G03220	Eukaryotic aspartyl protease family protein	-	0.0343012	0.00420435	0.0426035	0.0939676	no	0	0	no	0	no	0	no	0.0319076	no	0	no	0	0	no	0	no	0	no	0	no	0	no	0	0.0326047	no	0	no	0	no	0	no	0	no	0
Gh_D11G2740	D11	56927379	56933181	56280001	57840000	AT5G27680	RECQ helicase SIM	RECQSIM	2.58596	3.38942	-0.291673	0.0657406	no	1.75669	1.74423	no	2.03817	no	1.37032	no	1.65198	no	1.70116	no	0	2.14581	no	1.73071	no	2.00126	no	1.90802	no	2.14885	no	0	2.08452	no	2.49844	no	2.033	no	1.8548	no	1.43025	no	0
Gh_D11G2746	D11	57033765	57037489	56280001	57840000	AT3G05480	cell cycle checkpoint control protein family	ATRAD9, RAD9	3.04563	3.63163	-0.195156	0.767964	no	2.31691	2.33296	no	2.46643	no	3.14144	no	2.91469	no	2.76166	no	0	2.50174	no	2.64207	no	2.47103	no	2.5203	no	2.5686	no	0	2.25136	no	2.85042	no	2.6525	no	3.18427	no	2.44937	no	0
Gh_D11G2748	D11	57093332	57094635	56280001	57840000	AT3G05500	Rubber elongation factor protein (REF)	-	53.7962	49.216	0.125931	0.708722	no	134.043	112.052	no	98.7982	no	133.576	no	131.791	no	123.595	no	0	117.516	no	126.686	no	112.067	no	124.004	no	111.716	no	0	121.173	no	114.051	no	114.258	no	112.306	no	111.476	no	0
Gh_D11G2760	D11	57260671	57262319	56280001	57840000	AT4G15920	Nodulin MtN3 family protein	SWEET17, AtSWEET17	0	0	0	1	no	0.183188	0.500006	no	0.475067	no	0.136732	no	0.0822321	no	0.196269	no	0	0.452506	no	1.06597	no	0.184693	no	0.555687	no	0.168094	no	0	0.495821	no	0.488755	no	0.183507	no	0.344152	no	0.270174	no	0
Gh_D11G2763	D11	57340382	57341959	56280001	57840000	AT4G15920	Nodulin MtN3 family protein	SWEET17, AtSWEET17	0.713682	0.289498	0.410291	0.0845911	no	1.17803	1.04184	no	1.18516	no	1.07425	no	0.760937	no	1.9811	no	0	0.599042	no	1.92522	no	1.50051	no	0.627339	no	4.61759	no	0	0.698603	no	0.386062	no	1.20345	no	0.162508	no	1.46933	no	0
Gh_D11G2775	D11	57479136	57489254	56280001	57840000	AT3G05630	phospholipase D P2	PLDP2, PDLZ2, PLDZETA2	0.0157946	0.00689193	0.0126999	0.63759	no	0.261871	0.454616	no	0.242486	no	0.407832	no	0.342389	no	0.510985	no	0	0.137851	no	0.0818449	no	0.131639	no	0.124219	no	0.231506	no	0	0.167132	no	0.0965307	no	0.142563	no	0.111492	no	0.247849	no	0
Gh_D11G2792	D11	57682884	57683863	56280001	57840000	AT3G62550	Adenine nucleotide alpha hydrolases-like superfamily protein	-	1.3868	1.43129	-0.0266434	0.601209	no	3.1101	1.63242	no	2.24631	no	2.26559	no	2.93717	no	2.94771	no	0	4.25471	no	6.67862	no	3.09042	no	3.08172	no	13.4242	no	0	9.07622	no	8.13616	no	3.58759	no	3.14988	no	5.77443	no	0
Gh_D11G2802	D11	57746274	57750511	56280001	57840000	AT3G05740	RECQ helicase l1	RECQI1	0.618006	1.0468	-0.339153	0.101485	no	0.435713	0.487194	no	0.571644	no	0.380917	no	0.448393	no	0.443375	no	0	0.552726	no	0.524336	no	0.407839	no	0.512221	no	0.483787	no	0	0.330172	no	0.815046	no	0.434497	no	0.690677	no	0.402648	no	0
Gh_D11G2804	D11	57759237	57760973	56280001	57840000	AT3G62550	Adenine nucleotide alpha hydrolases-like superfamily protein	-	0	0	0	1	no	0.367627	0.162609	no	0.0320235	no	0.0743117	no	0.46622	no	0.41775	no	0	0.501697	no	0.357959	no	0.400643	no	0.177155	no	0.304038	no	0	0.998359	no	0.392906	no	0.114698	no	0.214933	no	0.337191	no	0
Gh_D11G2806	D11	57786919	57790008	56280001	57840000	AT1G56340	calreticulin 1a	CRT1, CRT1a, AtCRT1a	144.668	139.367	0.053483	0.325962	no	83.7992	82.8788	no	93.1555	no	68.7597	no	75.4012	no	78.1122	no	0	106.416	no	87.4591	no	85.1606	no	85.4366	no	80.8323	no	0	88.0756	no	107.651	no	103.904	no	107.346	no	83.6325	no	0
Gh_D12G0694	D12	15089604	15091054	14560001	15600000	AT4G24230	acyl-CoA-binding domain 3	ACBP3	1.0845	1.2768	-0.127306	0.183476	no	2.02447	1.90298	no	2.22224	no	2.49487	no	2.59378	no	2.60288	no	0	2.34853	no	1.75818	no	2.02902	no	2.3611	no	2.03754	no	0	2.08375	no	1.32635	no	2.92364	no	2.47891	no	2.43751	no	0
Gh_D12G0696	D12	15184386	15187641	14560001	15600000	AT5G67380	casein kinase alpha 1	CKA1, ATCKA1	0.0525786	0.0579122	-0.007292	0.917793	no	0.0627721	0.103254	no	0.0667183	no	0.0387056	no	0.0373794	no	0.0396039	no	0	0.150204	no	0.170928	no	0.149888	no	0.0738669	no	0.121068	no	0	0.237345	no	0.144503	no	0.0924143	no	0.113691	no	0.0566184	no	0
Gh_D12G0699	D12	15282699	15283971	14560001	15600000	AT4G37530	Peroxidase superfamily protein	-	0.0252009	0.0259762	-0.00109058	0.956808	no	8.45823	4.58723	no	10.4942	no	6.76785	no	6.92787	no	6.43773	no	0	12.7949	no	9.08204	no	4.92589	no	3.45212	no	4.04475	no	0	6.6668	no	14.5726	no	6.11341	no	11.3166	no	5.76448	no	0
Gh_D12G0705	D12	15748072	15748587	15720001	16320000	AT4G30380	Barwin-related endoglucanase	-	0	0	0	1	no	0	0	no	0	no	0	no	0	no	0	no	0	0	no	0	no	0	no	0	no	0	no	0	0	no	0	no	0	no	0	no	0	no	0
Gh_D12G0706	D12	15757694	15757930	15720001	16320000	AT4G30380	Barwin-related endoglucanase	-	0	0	0	1	no	0	0	no	0	no	0	no	0	no	0	no	0	0	no	0	no	0	no	0	no	0	no	0	0	no	0	no	0	no	0	no	0	no	0
Gh_D12G0707	D12	15770851	15771748	15720001	16320000	AT4G30380	Barwin-related endoglucanase	-	0	0	0	1	no	0	0	no	0	no	0	no	0	no	0	no	0	0	no	0	no	0	no	0	no	0	no	0	0	no	0	no	0	no	0	no	0	no	0
Gh_D12G0708	D12	15774729	15775242	15720001	16320000	AT4G30380	Barwin-related endoglucanase	-	0	0	0	1	no	0	0	no	0	no	0	no	0	no	0	no	0	0	no	0	no	0	no	0	no	0	no	0	0	no	0	no	0	no	0	no	0	no	0
Gh_D12G0731	D12	17673737	17676053	17480001	18200000	AT3G49810	ARM repeat superfamily protein	-	6.1451	5.037	0.243123	0.0848304	no	7.4879	4.19928	no	6.51563	no	7.37205	no	7.71313	no	6.55591	no	0	5.43083	no	4.83692	no	8.65112	no	7.663	no	6.19745	no	0	5.63647	no	7.6728	no	7.36937	no	7.87579	no	5.06335	no	0
Gh_A02G0518	A02	7782421	7787117	7760001	8280000	AT4G16150	calmodulin binding;transcription regulators	-	1.02611	0.341681	0.59467	1.61464e-05	no	11.4709	10.1393	no	10.4653	no	8.44934	no	8.83324	no	9.82694	no	0	12.5387	no	10.8186	no	11.5435	no	10.1211	no	9.86911	no	0	12.4286	no	11.2052	no	10.7733	no	10.1034	no	8.25295	no	0
Gh_A02G0519	A02	7788413	7790080	7760001	8280000	AT3G62560	Ras-related small GTP-binding family protein	-	9.9258	9.33247	0.0805537	0.740836	no	39.867	33.3693	no	36.5347	no	25.0158	no	28.9581	no	33.7132	no	0	39.8224	no	44.4093	no	30.9491	no	33.5926	no	33.5643	no	0	39.4912	no	35.41	no	31.2461	no	35.4092	no	38.3114	no	0
Gh_A02G0520	A02	7798652	7798939	7760001	8280000	AT3G06680	Ribosomal L29e protein family	-	78.9728	155.041	-0.964345	8.6208e-11	no	370.049	386.778	no	388.61	no	364.78	no	370.21	no	378.476	no	0	414.518	no	420.658	no	292.998	no	388.851	no	320.5	no	0	302.636	no	366.196	no	337.647	no	426.208	no	354.151	no	0
Gh_A02G0521	A02	7804648	7813573	7760001	8280000	AT3G06670	binding	-	9.78831	8.48286	0.186076	0.000111522	no	8.28816	7.65632	no	8.0562	no	8.18373	no	7.23472	no	9.23394	no	0	7.99191	no	7.39277	no	9.40921	no	8.46726	no	8.53305	no	0	10.067	no	9.60892	no	8.33661	no	8.47354	no	7.67692	no	0
Gh_A02G0524	A02	7824320	7826323	7760001	8280000	AT3G06660	PAPA-1-like family protein / zinc finger (HIT type) family protein	-	5.67329	8.03999	-0.437922	0.000891287	no	2.82337	2.54591	no	3.19135	no	3.26848	no	3.2748	no	3.4878	no	0	3.2312	no	3.53786	no	3.24969	no	3.62744	no	3.00742	no	0	3.14315	no	3.18894	no	3.03681	no	3.74504	no	3.70179	no	0
Gh_A02G0525	A02	7846407	7847006	7760001	8280000	AT3G36659	Plant invertase/pectin methylesterase inhibitor superfamily protein	-	0	0	0	1	no	0	0	no	0	no	0	no	0	no	0	no	0	0	no	0	no	0	no	0	no	0	no	0	0	no	0	no	0	no	0	no	0	no	0
Gh_A02G0527	A02	7884791	7889318	7760001	8280000	AT3G66658	aldehyde dehydrogenase 22A1	ALDH22A1	10.9484	10.2625	0.0852883	0.415321	no	9.0772	8.99713	no	9.52598	no	8.74727	no	10.3945	no	11.549	no	0	9.86074	no	9.7404	no	11.379	no	12.6596	no	9.88081	no	0	9.49571	no	11.1956	no	11.3992	no	12.8199	no	13.2499	no	0
Gh_A02G0529	A02	7943658	7945445	7760001	8280000	AT2G23060	Acyl-CoA N-acyltransferases (NAT) superfamily protein	-	0	0	0	1	no	0	0	no	0	no	0	no	0	no	0	no	0	0	no	0	no	0	no	0	no	0	no	0	0	no	0	no	0	no	0	no	0	no	0
Gh_A02G0530	A02	7947539	7952892	7760001	8280000	AT1G22710	sucrose-proton symporter 2	SUC2, SUT1, ATSUC2	0	0.0296998	-0.0422238	0.125714	no	0.229145	0.12637	no	0.03808	no	0.0382008	no	0.135362	no	0.064754	no	0	0.0679676	no	0	no	0.108486	no	0.0677932	no	0.0584195	no	0	0	no	0	no	0.0720394	no	0.12542	no	0.0991903	no	0
Gh_A02G0531	A02	7959131	7961671	7760001	8280000	AT3G04690	Malectin/receptor-like protein kinase family protein	ANX1	0.0010632	0.00014565	0.00132295	0.220997	no	0	0	no	0	no	0	no	0	no	0	no	0	0	no	0	no	0	no	0	no	0	no	0	0	no	0	no	0	no	0	no	0	no	0
Gh_A02G0534	A02	8017318	8019096	7760001	8280000	AT3G06610	DNA-binding enhancer protein-related	-	19.5106	41.1436	-1.03894	1.70468e-10	no	40.6902	51.8596	no	50.8902	no	48.508	no	42.7694	no	40.3287	no	0	52.7682	no	53.6966	no	45.6931	no	46.6301	no	42.7239	no	0	35.0319	no	50.889	no	49.103	no	52.428	no	43.268	no	0
Gh_A02G0535	A02	8043251	8045338	7760001	8280000	AT3G17090	Protein phosphatase 2C family protein	-	5.31171	4.84948	0.109722	0.0775563	no	15.4102	12.1365	no	13.4205	no	13.6507	no	13.6521	no	14.0999	no	0	13.8381	no	16.5082	no	14.5949	no	15.6162	no	14.7369	no	0	14.834	no	16.534	no	14.5221	no	14.1546	no	14.7363	no	0
Gh_A02G0536	A02	8049502	8049846	7760001	8280000	-	-	-	0.0117042	0.00642028	0.00755465	0.693753	no	1.76682	0.469095	no	5.60615	no	1.42525	no	0.272522	no	0.678422	no	0	2.63143	no	6.33546	no	1.44809	no	2.12906	no	1.12598	no	0	1.54822	no	2.69431	no	0.926026	no	0.672647	no	1.14154	no	0
Gh_A02G0537	A02	8069938	8071064	7760001	8280000	-	-	-	2.11281	2.63345	-0.223122	0.134923	no	1.08908	0.623319	no	0.733896	no	1.32684	no	1.4958	no	0.904106	no	0	0.709364	no	1.14598	no	0.813887	no	1.04307	no	0.804818	no	0	0.904952	no	0.731275	no	1.1462	no	1.6515	no	0.93587	no	0
Gh_A02G0538	A02	8084552	8085214	7760001	8280000	AT3G17100	sequence-specific DNA binding transcription factors	-	7.30899	4.23675	0.666002	1.35374e-05	no	35.2262	22.6192	no	23.6627	no	32.8459	no	29.8983	no	28.1907	no	0	19.1075	no	23.8025	no	28.6886	no	25.6569	no	23.3252	no	0	22.7428	no	24.41	no	29.0626	no	28.857	no	37.3617	no	0
Gh_A02G0539	A02	8112485	8113024	7760001	8280000	-	-	-	0	0	0	1	no	0	0	no	0	no	0	no	0	no	0	no	0	0	no	0	no	0	no	0	no	0	no	0	0	no	0	no	0	no	0	no	0	no	0
Gh_A02G0540	A02	8114045	8114413	7760001	8280000	-	-	-	0	0	0	1	no	0	0	no	0	no	0	no	0	no	0	no	0	0	no	0	no	0	no	0	no	0	no	0	0	no	0	no	0	no	0	no	0	no	0
Gh_A02G0543	A02	8134355	8135002	7760001	8280000	AT3G12440	Polynucleotidyl transferase, ribonuclease H-like superfamily protein	-	0.0880513	0.126439	-0.0500232	0.564458	no	0	0.06434	no	0	no	0	no	0.0567913	no	0	no	0	0	no	0	no	0.115013	no	0.0281508	no	0	no	0	0	no	0.0317135	no	0	no	0	no	0.0578768	no	0
Gh_A02G0544	A02	8150263	8150586	7760001	8280000	AT4G22060	F-box family protein with a domain of unknown function (DUF295)	-	0.150551	0.144927	0.00706969	0.826689	no	0.202563	0.58373	no	0.516033	no	0.185989	no	0.517554	no	0.595803	no	0	0.461107	no	0.229283	no	0.217916	no	0.272797	no	0.170583	no	0	0.199469	no	0.308454	no	0.238329	no	0.37869	no	0.172309	no	0
Gh_A02G0545	A02	8150936	8155027	7760001	8280000	AT3G06560	poly(A) polymerase 3	PAPS3	0.50365	0.479157	0.023693	0.6951	no	0.225867	0.239476	no	0.400646	no	0.439188	no	0.421298	no	0.642946	no	0	0.452647	no	0.3629	no	0.429141	no	0.734513	no	0.596488	no	0	0.319251	no	0.271891	no	0.565031	no	0.398612	no	0.483903	no	0
Gh_A02G0546	A02	8157704	8159825	7760001	8280000	AT5G65960	GTP binding	-	9.47777	10.4324	-0.1258	0.110221	no	11.327	12.0807	no	12.1571	no	10.5389	no	9.59985	no	11.2561	no	0	11.1687	no	11.6098	no	11.9382	no	11.4068	no	10.9063	no	0	12.6211	no	11.8414	no	11.0881	no	11.6757	no	10.792	no	0
Gh_A02G0547	A02	8161540	8161980	7760001	8280000	AT5G49540	Rab5-interacting family protein	-	5.35157	6.13864	-0.168536	0.141058	no	65.6104	51.1907	no	49.5146	no	44.7128	no	56.1183	no	56.2567	no	0	56.7988	no	60.2851	no	55.5267	no	58.6124	no	55.9356	no	0	53.7129	no	51.9011	no	57.844	no	60.075	no	54.8187	no	0
Gh_A02G0548	A02	8169307	8169807	7760001	8280000	AT5G49600	Protein of unknown function, DUF538	-	0	0	0	1	no	0	0	no	0	no	0.038199	no	0.0813005	no	0	no	0	0.0426221	no	0	no	0.0746321	no	0.036184	no	0.222036	no	0	0.0861041	no	0	no	0.0783002	no	0.232309	no	0.219542	no	0
Gh_A02G0550	A02	8272714	8278067	7760001	8280000	AT5G49930	zinc knuckle (CCHC-type) family protein	emb1441	3.60379	3.85641	-0.0770682	0.528209	no	2.75066	4.03036	no	3.92175	no	3.07292	no	2.88454	no	3.60233	no	0	3.65702	no	3.07378	no	3.75764	no	3.27196	no	3.55434	no	0	4.34452	no	4.33711	no	3.25816	no	3.28482	no	2.38948	no	0
Gh_A02G0551	A02	8278747	8281004	7760001	8280000	AT5G30510	ribosomal protein S1	RPS1, ARRPS1	141.016	181.775	-0.364014	7.82031e-06	no	18.3154	16.2096	no	16.8278	no	21.0014	no	22.8462	no	19.6873	no	0	13.8297	no	16.0615	no	19.0314	no	21.89	no	20.0847	no	0	15.1116	no	16.4259	no	19.6715	no	20.6655	no	23.3257	no	0
Gh_A02G0588	A02	9178560	9180070	9160001	10560000	AT1G09520	-	-	6.68568	7.34209	-0.118236	0.209903	no	7.7247	6.34455	no	6.723	no	7.34255	no	7.73598	no	6.48831	no	0	6.68868	no	6.88842	no	7.07224	no	8.0336	no	6.60998	no	0	6.70172	no	7.00047	no	8.36996	no	7.7831	no	8.58401	no	0
Gh_A02G0590	A02	9237311	9238369	9160001	10560000	AT3G17520	Late embryogenesis abundant protein (LEA) family protein	-	0.344665	0.0212838	0.396863	0.00649762	no	0.148922	0.0223414	no	0.0228243	no	0	no	0.0178996	no	0.0401346	no	0	0.0206435	no	0.0186297	no	0	no	0	no	0.402698	no	0	0.022346	no	0.0206089	no	0	no	0.0175644	no	0.158679	no	0
Gh_A02G0591	A02	9254580	9257228	9160001	10560000	AT3G06950	Pseudouridine synthase family protein	-	2.34623	4.34399	-0.67538	2.28474e-07	no	0.853375	0.711647	no	0.739389	no	0.499906	no	1.12702	no	0.885672	no	0	0.781736	no	1.29746	no	0.950286	no	0.940738	no	0.593965	no	0	1.08341	no	1.18413	no	0.960232	no	1.20854	no	1.04441	no	0
Gh_A02G0592	A02	9257808	9261547	9160001	10560000	AT1G48270	G-protein-coupled receptor 1	GCR1	5.77918	6.65517	-0.175324	0.0195037	no	11.838	11.8954	no	11.8791	no	10.2777	no	10.2771	no	12.2051	no	0	11.7248	no	11.9058	no	11.7241	no	12.1362	no	12.5716	no	0	14.3458	no	12.0599	no	12.8288	no	13.4923	no	12.0755	no	0
Gh_A02G0593	A02	9263353	9263591	9160001	10560000	-	-	-	15.1	15.6545	-0.0488443	0.671051	no	23.5111	17.9261	no	19.7074	no	20.6017	no	22.7414	no	26.4191	no	0	21.7001	no	24.8908	no	17.1274	no	24.0446	no	20.0035	no	0	27.4554	no	21.2685	no	18.8161	no	19.0753	no	18.691	no	0
Gh_A02G0595	A02	9289968	9293188	9160001	10560000	AT1G48280	hydroxyproline-rich glycoprotein family protein	-	13.7539	10.5982	0.347193	0.0113941	no	4.38881	1.93123	no	1.9372	no	2.3453	no	3.93038	no	4.5458	no	0	2.03547	no	2.07652	no	3.00928	no	4.07759	no	5.67705	no	0	4.27397	no	2.26686	no	3.10838	no	4.04325	no	5.44337	no	0
Gh_A02G0596	A02	9293683	9297254	9160001	10560000	AT3G21760	UDP-Glycosyltransferase superfamily protein	HYR1	3.20112	4.30293	-0.336017	0.00325546	no	6.00362	6.27499	no	6.88317	no	6.40717	no	6.54512	no	8.11195	no	0	7.96539	no	7.51723	no	4.91948	no	7.92788	no	8.24272	no	0	7.40248	no	6.63976	no	6.97325	no	7.29532	no	8.32763	no	0
Gh_A02G0597	A02	9297798	9298187	9160001	10560000	AT3G21790	UDP-Glycosyltransferase superfamily protein	-	0.315842	0.0520664	0.32276	0.00189131	no	0.052525	0.100464	no	0.0842983	no	0.171041	no	0.136497	no	0.098837	no	0	0.109568	no	0	no	0	no	0.212885	no	0.102683	no	0	0.3753	no	0.260474	no	0.100643	no	0.0481997	no	0.0962629	no	0
Gh_A02G0598	A02	9349447	9350109	9160001	10560000	AT3G21760	UDP-Glycosyltransferase superfamily protein	HYR1	0.129334	0.448911	-0.359497	0.0279438	no	0.0338304	0.148214	no	0.101915	no	0.100506	no	0	no	0.0874121	no	0	0.129988	no	0.0272973	no	0.139499	no	0.0234173	no	0.0289281	no	0	0	no	0.0611923	no	0.0831741	no	0.151751	no	0	no	0
Gh_A02G0600	A02	9366531	9368222	9160001	10560000	ATMG00860	DNA/RNA polymerases superfamily protein	ORF158	0	0	0	1	no	0	0	no	0	no	0	no	0	no	0	no	0	0	no	0	no	0	no	0	no	0	no	0	0	no	0	no	0	no	0	no	0	no	0
Gh_A02G0604	A02	9399933	9400667	9160001	10560000	-	-	-	16.2228	35.5856	-1.08696	3.01213e-13	no	60.4485	77.6817	no	66.2682	no	52.627	no	51.3545	no	60.3156	no	0	57.7627	no	65.0234	no	52.4513	no	55.1096	no	56.3337	no	0	49.3159	no	52.8276	no	54.2775	no	44.675	no	41.8541	no	0
Gh_A02G0605	A02	9422527	9422781	9160001	10560000	AT5G26620	-	-	0.0111686	0.0267299	-0.0220331	0.727571	no	3.428	4.27196	no	4.71148	no	4.10367	no	3.27849	no	4.8147	no	0	4.92096	no	4.15027	no	2.38936	no	3.71589	no	3.31808	no	0	4.34845	no	4.75162	no	2.38858	no	3.93297	no	5.61973	no	0
Gh_A02G0606	A02	9454352	9463687	9160001	10560000	AT1G35510	O-fucosyltransferase family protein	-	4.92827	5.97337	-0.234247	0.000175645	no	6.12441	6.39505	no	4.4135	no	4.28339	no	4.65696	no	4.82174	no	0	5.59111	no	4.76422	no	5.5307	no	5.64704	no	5.52164	no	0	5.72126	no	5.70611	no	5.45418	no	6.07964	no	4.21448	no	0
Gh_A02G0607	A02	9469572	9470412	9160001	10560000	-	-	-	1.0317	1.376	-0.225848	0.129928	no	0.960867	0.827834	no	1.33592	no	1.1906	no	0.922429	no	1.00601	no	0	0.552256	no	0.911006	no	1.57429	no	1.22712	no	1.0161	no	0	1.35718	no	1.35433	no	0.90903	no	1.21909	no	0.582793	no	0
Gh_A02G0610	A02	9504333	9507333	9160001	10560000	AT4G09580	SNARE associated Golgi protein family	-	10.0985	13.8297	-0.418122	2.39009e-05	no	16.9508	15.0351	no	13.4507	no	15.2589	no	14.3326	no	13.6931	no	0	16.1719	no	13.8364	no	14.6683	no	16.4074	no	13.0622	no	0	16.9516	no	17.2573	no	15.4162	no	18.6092	no	16.943	no	0
Gh_A02G0611	A02	9546260	9546577	9160001	10560000	-	-	-	0.205808	0.181658	0.0291874	0.719169	no	2.29444	1.51793	no	0.601922	no	1.34249	no	1.70772	no	2.19272	no	0	0.90389	no	1.10399	no	0.869825	no	1.06255	no	1.88297	no	0	1.33904	no	0.892514	no	1.89076	no	1.63058	no	2.73254	no	0
Gh_A02G0613	A02	9554143	9556384	9160001	10560000	AT4G09620	Mitochondrial transcription termination factor family protein	-	18.4184	18.1369	0.0210667	0.413169	no	9.3213	11.9082	no	9.88743	no	9.84131	no	9.6479	no	10.9355	no	0	9.87002	no	9.95019	no	10.2383	no	9.54599	no	9.51946	no	0	9.92297	no	8.30596	no	9.40185	no	9.48666	no	11.0492	no	0
Gh_A02G0614	A02	9613414	9619452	9160001	10560000	AT4G09630	Protein of unknown function (DUF616)	-	6.19372	6.90187	-0.135457	0.0306247	no	5.37718	5.55044	no	5.48287	no	4.91886	no	4.94329	no	5.17401	no	0	5.99378	no	5.10589	no	6.69614	no	6.02789	no	6.85908	no	0	5.54859	no	5.97683	no	7.20204	no	7.34332	no	5.7639	no	0
Gh_A02G0616	A02	9638432	9641468	9160001	10560000	-	-	-	0	0	0	1	no	0	0	no	0	no	0	no	0	no	0	no	0	0	no	0	no	0	no	0	no	0	no	0	0	no	0	no	0	no	0	no	0	no	0
Gh_A02G0617	A02	9670457	9671932	9160001	10560000	AT1G34370	C2H2 and C2HC zinc fingers superfamily protein	STOP1	64.9008	39.0636	0.718004	3.03469e-07	no	47.196	36.531	no	48.9225	no	66.0811	no	55.1246	no	58.6374	no	0	37.8308	no	37.6108	no	39.1076	no	37.7949	no	42.1824	no	0	47.1494	no	35.834	no	38.1122	no	37.6882	no	42.2832	no	0
Gh_A02G0618	A02	9704627	9705133	9160001	10560000	AT2G01050	zinc ion binding;nucleic acid binding	-	0	0	0	1	no	0	0	no	0	no	0	no	0	no	0	no	0	0	no	0	no	0	no	0	no	0	no	0	0	no	0	no	0	no	0	no	0	no	0
Gh_A02G0619	A02	9718154	9718807	9160001	10560000	-	-	-	0	0	0	1	no	0	0	no	0	no	0	no	0	no	0	no	0	0	no	0	no	0	no	0	no	0	no	0	0	no	0	no	0	no	0	no	0	no	0
Gh_A02G0621	A02	9750398	9751411	9160001	10560000	-	-	-	0	0	0	1	no	0	0	no	0	no	0	no	0	no	0	no	0	0	no	0	no	0	no	0	no	0	no	0	0	no	0	no	0	no	0	no	0	no	0
Gh_A02G0622	A02	9754746	9755858	9160001	10560000	-	-	-	0	0	0	1	no	0	0	no	0	no	0	no	0	no	0	no	0	0	no	0	no	0	no	0	no	0	no	0	0	no	0	no	0	no	0	no	0	no	0
Gh_A02G0623	A02	9770713	9771090	9160001	10560000	AT5G61090	Polynucleotidyl transferase, ribonuclease H-like superfamily protein	-	0	0	0	1	no	0	0	no	0	no	0	no	0	no	0.0517543	no	0	0	no	0	no	0	no	0	no	0	no	0	0	no	0	no	0	no	0	no	0	no	0
Gh_A02G0624	A02	9773407	9780345	9160001	10560000	AT1G34340	alpha/beta-Hydrolases superfamily protein	-	12.7572	11.6151	0.125031	0.0172084	no	14.1721	13.2762	no	12.2799	no	12.0262	no	12.8686	no	13.1621	no	0	12.2347	no	14.3727	no	11.7011	no	10.7493	no	12.5616	no	0	15.2527	no	13.6814	no	10.6163	no	10.0131	no	12.6605	no	0
Gh_A02G0627	A02	9921105	9923421	9160001	10560000	AT1G07950	Surfeit locus protein 5 subunit 22 of Mediator complex	MED22B	12.6223	19.6624	-0.601034	5.95612e-09	no	22.3924	21.7478	no	22.7857	no	25.9508	no	28.6593	no	24.2742	no	0	20.5917	no	20.4203	no	23.4974	no	23.2196	no	23.4475	no	0	23.3363	no	21.5613	no	27.4438	no	26.4509	no	29.9077	no	0
Gh_A02G0628	A02	9923968	9929331	9160001	10560000	AT1G34320	Protein of unknown function (DUF668)	-	16.3398	12.9022	0.318769	5.4536e-06	no	17.2189	15.221	no	14.7443	no	15.0898	no	17.2562	no	15.2322	no	0	15.6832	no	16.0191	no	15.6075	no	15.7855	no	15.8399	no	0	20.0942	no	18.5535	no	16.7921	no	16.0095	no	18.2557	no	0
Gh_A02G0629	A02	9973325	9978978	9160001	10560000	AT1G43722	-	-	1.34718	1.48829	-0.0842265	0.550034	no	5.0103	3.86613	no	3.77809	no	3.76644	no	4.17552	no	4.69617	no	0	4.1826	no	4.3383	no	4.49492	no	4.3306	no	4.9424	no	0	3.59026	no	4.22692	no	3.53293	no	3.77709	no	3.85585	no	0
Gh_A02G0631	A02	10057865	10059893	9160001	10560000	AT1G34270	Exostosin family protein	-	2.3989	2.46106	-0.0261494	0.978925	no	5.45763	4.85684	no	5.5634	no	5.87888	no	5.53478	no	5.4151	no	0	5.62794	no	4.9045	no	5.52901	no	5.57854	no	6.01895	no	0	5.06754	no	5.33208	no	6.75415	no	6.52077	no	6.06137	no	0
Gh_A02G0632	A02	10065676	10066323	9160001	10560000	AT3G21550	DUF679 domain membrane protein 2	DMP2, AtDMP2	0.552771	0.6191	-0.060347	0.560765	no	0.95811	1.49329	no	1.72136	no	1.13199	no	1.53069	no	1.88042	no	0	1.31669	no	1.19094	no	1.51658	no	1.53975	no	1.41297	no	0	2.04359	no	1.42517	no	1.31689	no	1.33885	no	1.52757	no	0
Gh_A02G0633	A02	10067419	10068373	9160001	10560000	AT1G34245	Putative membrane lipoprotein	EPF2	1.62064	1.7228	-0.0551687	0.588276	no	0.137269	0	no	0	no	0	no	0	no	0	no	0	0	no	0	no	0	no	0	no	0.0538382	no	0	0.275975	no	0	no	0	no	0	no	0.124985	no	0
Gh_A02G0635	A02	10082999	10088869	9160001	10560000	AT1G34150	Pseudouridine synthase family protein	-	1.06498	1.68694	-0.379835	6.98021e-05	no	0.941042	1.428	no	0.757303	no	0.943099	no	0.893721	no	0.782334	no	0	1.54561	no	1.0365	no	0.961193	no	0.934834	no	0.79343	no	0	1.56659	no	1.19019	no	1.24862	no	1.26071	no	1.20052	no	0
Gh_A02G0637	A02	10101472	10107560	9160001	10560000	AT4G09720	RAB GTPase homolog G3A	ATRABG3A, RABG3A	3.55753	4.98008	-0.391914	0.00523671	no	2.52098	4.20731	no	3.95817	no	3.10434	no	3.60483	no	3.22506	no	0	4.90122	no	4.02378	no	3.83908	no	3.97409	no	3.3615	no	0	3.93971	no	4.50278	no	3.73826	no	4.40975	no	3.86632	no	0
Gh_A02G0639	A02	10130195	10131556	9160001	10560000	AT1G71760	-	-	0.0668144	0.313174	-0.299749	0.329369	no	0.0770495	0.107633	no	0.0386857	no	0.0219031	no	0	no	0	no	0	0.0486039	no	0.0207234	no	0.0212716	no	0.0207477	no	0.0192632	no	0	0.0245142	no	0.0458501	no	0.0197604	no	0.0430038	no	0	no	0
Gh_A02G0640	A02	10132654	10134015	9160001	10560000	AT1G71760	-	-	0.112479	0.342793	-0.271458	0.232188	no	0.047097	0.042851	no	0.104921	no	0.112525	no	0.104186	no	0.133382	no	0	0.0256404	no	0.344792	no	0.0427937	no	0.0594126	no	0.247356	no	0	0.309633	no	0.0680436	no	0.0395208	no	0.0625422	no	0.0223597	no	0
Gh_A02G0641	A02	10135737	10139842	9160001	10560000	AT1G71720	Nucleic acid-binding proteins superfamily	-	11.2274	21.5229	-0.881277	2.06126e-11	no	4.99568	5.54312	no	4.34867	no	4.76892	no	4.65037	no	3.94652	no	0	4.65082	no	3.34673	no	4.50889	no	3.78241	no	3.68309	no	0	5.72466	no	4.21237	no	3.91227	no	3.79371	no	3.06301	no	0
Gh_A02G0643	A02	10166167	10170927	9160001	10560000	AT2G41350	-	-	0.0219638	0.104181	-0.111632	0.201992	no	0	0.0631534	no	0.0606166	no	0	no	0	no	0	no	0	0	no	0.0228082	no	0	no	0.0656299	no	0.0241498	no	0	0	no	0	no	0.02367	no	0.0226719	no	0.0226398	no	0
Gh_A02G0644	A02	10226330	10227301	9160001	10560000	-	-	-	0	0	0	1	no	0	0	no	0	no	0.0228406	no	0	no	0	no	0	0	no	0	no	0	no	0	no	0	no	0	0	no	0	no	0	no	0	no	0	no	0
Gh_A02G0646	A02	10278445	10279365	9160001	10560000	AT2G01050	zinc ion binding;nucleic acid binding	-	0	0	0	1	no	0	0	no	0	no	0	no	0	no	0	no	0	0	no	0	no	0	no	0	no	0	no	0	0	no	0	no	0	no	0	no	0	no	0
Gh_A02G0647	A02	10329680	10330968	9160001	10560000	AT4G09800	S18 ribosomal protein	RPS18C	114.739	253.695	-1.13789	6.79362e-12	no	129.703	153.365	no	154.56	no	118.841	no	119.608	no	127.046	no	0	161.819	no	145.299	no	120.073	no	132.045	no	114.307	no	0	116.325	no	171.697	no	150.396	no	157.48	no	115.958	no	0
Gh_A02G0649	A02	10365470	10366112	9160001	10560000	AT4G24100	Protein kinase superfamily protein	-	0.758568	0	0.814401	0.0134249	no	0	0	no	0	no	0	no	0	no	0	no	0	0	no	0	no	0	no	0	no	0	no	0	0	no	0	no	0	no	0.0553088	no	0	no	0
Gh_A02G0650	A02	10383640	10385128	9160001	10560000	AT1G22790	-	-	14.4193	13.1822	0.120659	0.110297	no	14.6098	15.9111	no	13.9721	no	15.0797	no	13.3668	no	16.2891	no	0	14.5516	no	17.435	no	20.4317	no	18.5226	no	17.6156	no	0	12.3801	no	15.5092	no	21.0779	no	17.0323	no	20.0656	no	0
Gh_A02G0652	A02	10435428	10437110	9160001	10560000	-	-	-	0	0	0	1	no	0	0	no	0	no	0	no	0	no	0	no	0	0	no	0	no	0	no	0	no	0	no	0	0	no	0	no	0	no	0	no	0	no	0
Gh_A02G0653	A02	10548828	10549094	9160001	10560000	AT4G09890	Protein of unknown function (DUF3511)	-	19.0507	15.0501	0.32107	0.12719	no	69.3044	99.9786	no	53.6495	no	57.9965	no	65.2141	no	71.3745	no	0	73.929	no	46.3009	no	57.9245	no	59.0255	no	58.4952	no	0	60.4488	no	42.5686	no	57.8492	no	59.1264	no	60.1516	no	0
Gh_A02G0654	A02	10559414	10562813	9160001	10560000	AT4G24630	DHHC-type zinc finger family protein	-	6.35225	6.88321	-0.100596	0.633489	no	9.471	7.79415	no	7.7539	no	7.94109	no	10.5751	no	9.88825	no	0	7.60788	no	8.81054	no	8.47245	no	8.75993	no	8.02949	no	0	10.6603	no	9.90061	no	9.37726	no	9.95044	no	10.1712	no	0
Gh_A03G0019	A03	330095	330898	280001	1120000	AT4G17800	Predicted AT-hook DNA-binding family protein	-	0	0.0100497	-0.0144263	0.391436	no	42.8352	51.4369	no	39.1498	no	40.7784	no	31.3857	no	26.0769	no	0	50.7955	no	39.3508	no	39.6061	no	28.436	no	30.8444	no	0	39.2375	no	32.6377	no	39.3832	no	27.0054	no	21.4836	no	0
Gh_A03G0020	A03	337303	337668	280001	1120000	AT2G35290	-	-	0	0	0	1	no	0	0.109352	no	0	no	0	no	0	no	0	no	0	0	no	0.10145	no	0.0508186	no	0.0998005	no	0.196975	no	0	0	no	0	no	0	no	0	no	0.0512962	no	0
Gh_A03G0021	A03	342135	346395	280001	1120000	AT5G46630	Clathrin adaptor complexes medium subunit family protein	-	6.81316	6.57191	0.0452491	0.547321	no	8.75826	8.19406	no	7.92355	no	6.03116	no	7.42385	no	7.20849	no	0	8.78525	no	9.07976	no	8.62709	no	8.23719	no	7.17962	no	0	9.79956	no	10.1053	no	9.114	no	9.80681	no	8.42225	no	0
Gh_A03G0023	A03	363525	366262	280001	1120000	AT2G35330	RING/U-box superfamily protein	-	5.99281	5.23259	0.166041	0.00596112	no	7.19202	7.54654	no	7.51542	no	7.47083	no	7.82966	no	7.9989	no	0	7.2681	no	6.3956	no	8.2691	no	6.36345	no	7.40413	no	0	8.58245	no	7.89469	no	7.40267	no	7.18716	no	6.29995	no	0
Gh_A03G0024	A03	368064	370402	280001	1120000	AT4G17980	NAC domain containing protein 71	anac071, NAC071	1.30034	0.617284	0.508277	0.118038	no	1.38965	1.71319	no	2.20051	no	1.95164	no	1.85013	no	2.42417	no	0	1.65971	no	1.38808	no	2.03218	no	1.72411	no	2.16276	no	0	0.671613	no	1.67914	no	1.93841	no	1.78487	no	1.69735	no	0
Gh_A03G0025	A03	379566	382207	280001	1120000	AT2G35360	ubiquitin family protein	-	9.36182	14.3783	-0.569616	2.53662e-09	no	19.4163	18.2595	no	15.9399	no	15.8676	no	18.2743	no	14.9555	no	0	17.8035	no	18.3581	no	15.4428	no	15.7541	no	13.4146	no	0	18.8457	no	16.0816	no	15.347	no	18.5899	no	15.8538	no	0
Gh_A03G0026	A03	384400	385240	280001	1120000	AT2G35370	glycine decarboxylase complex H	GDCH	341.057	410.076	-0.265168	0.000383156	no	0.0827215	0	no	0	no	0	no	0	no	0	no	0	0.0405348	no	0	no	0.069957	no	0	no	0.0340031	no	0	0	no	0	no	0	no	0	no	0	no	0
Gh_A03G0027	A03	386855	387163	280001	1120000	AT1G32460	-	-	0.0090503	0	0.0129981	0.0616502	no	0	0.0703609	no	0	no	0	no	0	no	0	no	0	0	no	0	no	0	no	0	no	0	no	0	0	no	0	no	0	no	0	no	0.0591221	no	0
Gh_A03G0029	A03	415600	420061	280001	1120000	AT4G18020	CheY-like two-component responsive regulator family protein	APRR2, PRR2	32.3533	23.1569	0.465398	6.54166e-06	no	0.782782	0.386494	no	0.548564	no	0.588938	no	0.509529	no	1.02565	no	0	0.536841	no	0.410345	no	1.32395	no	1.86957	no	1.93895	no	0	0.400687	no	0.364516	no	1.78374	no	1.34499	no	1.59627	no	0
Gh_A03G0030	A03	435629	442235	280001	1120000	AT5G46560	-	-	4.17752	4.60893	-0.115463	0.200201	no	5.86395	4.25941	no	4.48617	no	4.57106	no	5.40693	no	4.95538	no	0	3.89657	no	4.50961	no	5.06035	no	5.37038	no	4.30025	no	0	5.41391	no	4.73353	no	4.94448	no	5.24443	no	4.64367	no	0
Gh_A03G0031	A03	444030	446156	280001	1120000	AT1G32410	Vacuolar protein sorting 55 (VPS55) family protein	-	7.42923	10.4776	-0.445349	1.92008e-06	no	37.4855	24.3172	no	26.7702	no	35.0516	no	42.3905	no	31.8272	no	0	27.2108	no	31.3582	no	32.757	no	33.8884	no	29.4028	no	0	30.1179	no	27.0503	no	33.5986	no	36.696	no	37.2538	no	0
Gh_A03G0032	A03	447363	448289	280001	1120000	AT5G45420	Duplicated homeodomain-like superfamily protein	-	9.51439	12.0868	-0.315751	0.000317861	no	15.751	16.9606	no	15.4187	no	12.611	no	13.8439	no	13.5778	no	0	17.8993	no	17.27	no	15.7979	no	17.2031	no	14.2972	no	0	14.8347	no	16.4533	no	17.6501	no	16.8317	no	14.2543	no	0
Gh_A03G0033	A03	452957	453493	280001	1120000	AT5G46940	Plant invertase/pectin methylesterase inhibitor superfamily protein	-	0.105565	0.0518518	0.0718521	0.236891	no	0.233525	0.192561	no	0.230115	no	0.0767282	no	0.135221	no	0.398274	no	0	0.243972	no	0.139466	no	0.2304	no	0.261728	no	0.175785	no	0	0.080321	no	0.152139	no	0.0705788	no	0.127145	no	0.280424	no	0
Gh_A03G0036	A03	530576	531376	280001	1120000	AT5G47060	Protein of unknown function (DUF581)	-	11.3375	8.86487	0.322681	0.0015288	no	7.95116	4.92728	no	5.64559	no	5.0277	no	6.96856	no	7.33564	no	0	4.89539	no	3.70768	no	6.81156	no	8.30026	no	8.10386	no	0	6.9101	no	4.75463	no	8.36916	no	7.93211	no	13.0442	no	0
Gh_A03G0038	A03	591524	594500	280001	1120000	AT4G17140	pleckstrin homology (PH) domain-containing protein	-	6.35512	4.98984	0.296231	0.0695742	no	5.9819	6.35402	no	11.6175	no	8.09574	no	6.55527	no	9.03096	no	0	5.88905	no	7.53671	no	5.45756	no	6.90142	no	8.4704	no	0	8.9175	no	6.44051	no	6.03062	no	5.21561	no	7.10686	no	0
Gh_A03G0039	A03	595385	597283	280001	1120000	AT5G13210	Uncharacterised conserved protein UCP015417, vWA	-	2.54481	2.794	-0.0980116	0.226427	no	6.88808	4.27919	no	8.68775	no	6.23117	no	5.31982	no	4.13157	no	0	4.17018	no	6.79472	no	8.73284	no	6.0411	no	6.56231	no	0	20.1828	no	13.0481	no	6.65069	no	5.91913	no	5.01503	no	0
Gh_A03G0040	A03	602459	607360	280001	1120000	AT2G35190	novel plant snare 11	NPSN11, ATNPSN11, NSPN11	0.184837	0.0487789	0.175978	0.00568384	no	0.506695	0.187063	no	0.279526	no	0.162722	no	0.264271	no	0.172255	no	0	0.217933	no	0.166247	no	0.301449	no	0.10615	no	0.115964	no	0	0.136029	no	0.43678	no	0.186538	no	0.379757	no	0.0941617	no	0
Gh_A03G0041	A03	609586	612260	280001	1120000	AT5G47080	casein kinase II beta chain 1	CKB1	19.2559	19.5066	-0.0177461	0.875297	no	38.4771	33.7854	no	29.9531	no	31.2585	no	37.4551	no	33.6924	no	0	35.7978	no	40.0896	no	32.5872	no	34.7431	no	32.4255	no	0	34.6705	no	35.8512	no	36.4077	no	38.3261	no	37.4543	no	0
Gh_A03G0042	A03	614908	615222	280001	1120000	-	-	-	0	0	0	1	no	0	0	no	0	no	0	no	0	no	0	no	0	0	no	0	no	0	no	0	no	0	no	0	0	no	0	no	0	no	0	no	0	no	0
Gh_A03G0044	A03	630873	634111	280001	1120000	AT4G30020	PA-domain containing subtilase family protein	-	0.137407	0.0395079	0.129847	0.0881009	no	0.00921255	0	no	0	no	0	no	0	no	0	no	0	0	no	0	no	0.00710793	no	0	no	0	no	0	0.00879325	no	0	no	0	no	0	no	0.0151924	no	0
Gh_A03G0045	A03	635449	636693	280001	1120000	AT4G11000	Ankyrin repeat family protein	-	0	0.00173775	-0.00250487	0.753725	no	0	0	no	0	no	0	no	0	no	0	no	0	0	no	0	no	0	no	0.027173	no	0	no	0	0	no	0	no	0	no	0	no	0	no	0
Gh_A03G0046	A03	643878	645995	280001	1120000	AT4G17030	expansin-like B1	ATEXLB1, EXPR, AT-EXPR, ATEXPR1, ATHEXP BETA 3.1, EXLB1	2.92291	0.0149242	1.95055	0.00104828	no	91.1044	11.0334	no	17.9036	no	20.1437	no	79.3593	no	121.507	no	0	3.83368	no	0.730732	no	24.7882	no	86.6334	no	125.513	no	0	15.8006	no	2.41383	no	26.2471	no	40.675	no	59.8357	no	0
Gh_A03G0047	A03	646516	648410	280001	1120000	AT1G07710	Ankyrin repeat family protein	-	0	0	0	1	no	14.9127	12.1105	no	15.038	no	21.805	no	22.854	no	18.6594	no	0	9.51581	no	13.3452	no	17.2207	no	12.556	no	13.0692	no	0	12.5459	no	14.0362	no	14.0892	no	16.4437	no	17.0964	no	0
Gh_A03G0049	A03	677424	680399	280001	1120000	AT3G01680	-	-	3.40749	0.140432	1.95038	1.88015e-08	no	0	0	no	0	no	0	no	0	no	0	no	0	0	no	0	no	0	no	0	no	0.0090332	no	0	0	no	0	no	0.0277005	no	0	no	0.018394	no	0
Gh_A03G0050	A03	737873	751389	280001	1120000	AT3G01680	-	-	2.59179	1.75572	0.382272	0.19557	no	0.238542	0.211309	no	0.176048	no	0.0847276	no	0.109689	no	0.196195	no	0	0.315375	no	0.478695	no	0.20341	no	0.161226	no	0.180309	no	0	0.166848	no	0.213001	no	0.374674	no	0.374485	no	0.378172	no	0
Gh_A03G0051	A03	769527	813228	280001	1120000	AT3G19130	RNA-binding protein 47B	ATRBP47B, RBP47B	1.56905	0.926814	0.415017	0.0345853	no	0.226914	0.0938027	no	0.215657	no	0.127527	no	0.0868552	no	0.164866	no	0	0.182907	no	0.0537661	no	0.20472	no	0.0642337	no	0.124444	no	0	0.182177	no	0.115679	no	0.0548808	no	0.068073	no	0.0745609	no	0
Gh_A03G0053	A03	835589	837742	280001	1120000	AT4G14110	COP9 signalosome, subunit CSN8	COP9, CSN8, FUS7, EMB143	10.1701	15.0041	-0.518798	7.79011e-08	no	34.395	31.8017	no	32.1065	no	30.8561	no	38.2015	no	34.7981	no	0	34	no	29.5822	no	30.5053	no	33.6881	no	33.6288	no	0	30.0641	no	29.0884	no	31.361	no	36.1376	no	37.214	no	0
Gh_A03G0054	A03	840048	843706	280001	1120000	AT4G17570	GATA transcription factor 26	GATA26	2.62419	2.11524	0.218316	0.0131673	no	7.9189	5.84616	no	6.19475	no	7.77631	no	8.39074	no	5.92133	no	0	5.89878	no	5.88123	no	8.34508	no	8.96567	no	5.66079	no	0	6.37746	no	6.70673	no	6.86691	no	7.07906	no	6.03216	no	0
Gh_A03G0055	A03	859673	864206	280001	1120000	AT1G51270	structural molecules;transmembrane receptors;structural molecules	-	11.744	13.2079	-0.156871	0.0790461	no	54.6622	42.2016	no	39.8898	no	46.1091	no	54.7388	no	49.2481	no	0	47.1245	no	50.0065	no	46.3333	no	45.7054	no	41.8255	no	0	45.6865	no	48.2609	no	46.0878	no	47.1194	no	44.0439	no	0
Gh_A03G0056	A03	866936	869360	280001	1120000	AT4G17560	Ribosomal protein L19 family protein	-	160.223	247.159	-0.622207	1.60063e-08	no	13.8086	11.8877	no	11.9943	no	11.7409	no	13.6828	no	11.9732	no	0	11.2575	no	12.7634	no	11.6438	no	12.9454	no	9.97376	no	0	11.084	no	14.565	no	14.7073	no	13.7747	no	12.8906	no	0
Gh_A03G0058	A03	877564	879755	280001	1120000	AT4G17540	-	-	1.31158	0.868196	0.307233	0.101754	no	1.40416	1.86214	no	1.22148	no	1.02953	no	1.66741	no	1.08096	no	0	1.04752	no	0.901295	no	1.44315	no	1.02754	no	1.49537	no	0	1.80077	no	1.08091	no	1.5501	no	1.40662	no	2.07333	no	0
Gh_A03G0059	A03	881404	881913	280001	1120000	AT1G05640	Ankyrin repeat family protein	-	0	0	0	1	no	0	0	no	0	no	0	no	0	no	0	no	0	0	no	0	no	0	no	0	no	0	no	0	0	no	0	no	0	no	0	no	0	no	0
Gh_A03G0060	A03	896958	899515	280001	1120000	AT3G01680	-	-	0	0	0	1	no	0.812808	0.983338	no	1.55327	no	0.96141	no	0.889027	no	1.72747	no	0	0.472407	no	0.672909	no	0.402652	no	0.199805	no	0.268604	no	0	3.24031	no	0.597155	no	0.260578	no	0.515107	no	0.271895	no	0
Gh_A03G0061	A03	926936	965709	280001	1120000	AT3G01680	-	-	0	0	0	1	no	0	0	no	0	no	0	no	0	no	0.0283286	no	0	0	no	0	no	0.00909708	no	0.00751441	no	0.00928278	no	0	0	no	0	no	0	no	0.0082586	no	0.00945113	no	0
Gh_A03G0062	A03	1009746	1011717	280001	1120000	AT2G35660	FAD/NAD(P)-binding oxidoreductase family protein	CTF2A	23.4265	17.4005	0.408697	0.0732687	no	1.59672	1.43096	no	1.22544	no	1.32349	no	2.13554	no	2.1618	no	0	1.97563	no	1.54171	no	1.40594	no	1.72964	no	1.69615	no	0	2.02329	no	1.544	no	1.04815	no	1.38523	no	1.46345	no	0
Gh_A03G0063	A03	1015655	1017339	280001	1120000	AT1G02130	RAS 5	ATRAB1B, ARA5, ARA-5, ATRABD2A, RABD2A, RA-5	0	0	0	1	no	0	0	no	0	no	0	no	0	no	0	no	0	0	no	0	no	0	no	0	no	0	no	0	0	no	0	no	0	no	0	no	0	no	0
Gh_A03G0065	A03	1028419	1037603	280001	1120000	AT5G51230	VEFS-Box of polycomb protein	EMF2, VEF2, CYR1, AtEMF2	10.1855	11.1412	-0.118282	0.198014	no	16.9173	14.6594	no	15.6263	no	16.1968	no	15.7359	no	14.101	no	0	14.0554	no	15.2019	no	15.5021	no	14.0859	no	13.706	no	0	16.1366	no	16.1406	no	14.6981	no	17.6363	no	16.0127	no	0
Gh_A03G0068	A03	1059686	1061929	280001	1120000	AT5G47310	PPPDE putative thiol peptidase family protein	-	7.02392	7.22907	-0.0364226	0.574956	no	11.2497	11.4681	no	10.2494	no	11.1248	no	10.569	no	10.345	no	0	10.2854	no	11.6625	no	9.05852	no	11.1277	no	11.5174	no	0	12.6864	no	10.2453	no	11.5649	no	13.2667	no	14.0504	no	0
Gh_A03G0070	A03	1071411	1072367	280001	1120000	AT4G16790	hydroxyproline-rich glycoprotein family protein	-	0.317756	0.0510633	0.326234	0.000171506	no	0.273329	0.125302	no	0.115905	no	0.046398	no	0.168735	no	0.0803379	no	0	0.0666251	no	0.253386	no	0.0778386	no	0.102712	no	0.0417822	no	0	0.353935	no	0.0839727	no	0.121475	no	0.216999	no	0.0799598	no	0
Gh_A03G0071	A03	1073523	1074948	280001	1120000	-	-	-	2.82083	3.26081	-0.157241	0.344254	no	7.15215	10.5462	no	8.01917	no	6.79323	no	8.22074	no	7.2223	no	0	7.6454	no	7.3281	no	6.06247	no	7.09027	no	6.37049	no	0	8.12328	no	8.72303	no	7.5048	no	6.96791	no	6.27938	no	0
Gh_A03G0072	A03	1084131	1085047	280001	1120000	AT4G16790	hydroxyproline-rich glycoprotein family protein	-	0.208382	0.0668489	0.179721	0.000517188	no	0.320864	0.190328	no	0.22559	no	0.160378	no	0.176244	no	0.339499	no	0	0.224801	no	0.305017	no	0.233347	no	0.137092	no	0.216159	no	0	0.347775	no	0.117463	no	0.462067	no	0.233715	no	0.284551	no	0
Gh_A03G0073	A03	1086280	1089998	280001	1120000	-	-	-	24.6825	30.1843	-0.280036	8.90165e-05	no	43.1732	55.3653	no	50.0152	no	36.9357	no	42.435	no	52.7521	no	0	50.0062	no	50.367	no	45.8388	no	47.2406	no	47.9647	no	0	48.2247	no	49.9624	no	43.8033	no	49.2353	no	44.5368	no	0
Gh_A03G0076	A03	1108323	1110887	280001	1120000	AT4G17430	O-fucosyltransferase family protein	-	2.52176	2.68002	-0.0634166	0.553125	no	1.88318	1.97241	no	1.80472	no	1.58542	no	1.78314	no	1.88704	no	0	2.10865	no	1.97817	no	1.86459	no	2.27464	no	2.0225	no	0	1.85084	no	1.7765	no	2.02156	no	1.84694	no	2.15664	no	0
Gh_A03G0077	A03	1114979	1115623	280001	1120000	AT2G35700	ERF family protein 38	ATERF38, ERF38	2.59983	1.68512	0.422944	0.0065404	no	1.48062	1.4462	no	1.68296	no	1.2999	no	1.95541	no	1.64366	no	0	1.60582	no	1.57455	no	1.17503	no	1.95121	no	1.93256	no	0	1.55102	no	1.2766	no	1.3547	no	0.996372	no	1.82772	no	0
Gh_A03G0926	A03	59807778	59808113	59600001	61000000	-	-	-	0	0	0	1	no	2.48722	0.652811	no	1.42969	no	0.737495	no	2.24374	no	2.08768	no	0	1.67712	no	2.11581	no	1.33409	no	0.77169	no	1.64753	no	0	1.26522	no	3.24056	no	1.06648	no	2.22482	no	2.14473	no	0
Gh_A03G0928	A03	59814127	59816060	59600001	61000000	AT2G03780	Translin family protein	-	10.2152	12.2427	-0.239735	0.0827504	no	14.446	14.7345	no	14.2066	no	14.4992	no	15.37	no	15.2566	no	0	13.9786	no	14.778	no	15.459	no	15.8449	no	15.6011	no	0	13.473	no	14.0319	no	13.7436	no	15.4277	no	17.654	no	0
Gh_A03G0930	A03	59853109	59853805	59600001	61000000	AT2G03830	-	RGF8	0	0	0	1	no	1.16816	0.797297	no	1.01794	no	2.09514	no	1.04685	no	1.71904	no	0	0.984421	no	1.80806	no	0.784523	no	0.909147	no	0.903151	no	0	1.30027	no	1.68369	no	1.90339	no	1.64481	no	0.366781	no	0
Gh_A03G0931	A03	59872171	59872392	59600001	61000000	-	-	-	0.01067	0.0074809	0.00455952	0.705402	no	0.0924534	0	no	0	no	0	no	0	no	0	no	0	0.0906071	no	0	no	0	no	0	no	0	no	0	0	no	0	no	0	no	0	no	0	no	0
Gh_A03G0932	A03	59875276	59878204	59600001	61000000	AT1G07110	fructose-2,6-bisphosphatase	F2KP, ATF2KP, FKFBP	1.88587	1.69054	0.10111	0.271456	no	18.0829	12.8804	no	14.0822	no	10.7385	no	14.6284	no	16.1515	no	0	14.9942	no	15.4832	no	13.9522	no	14.1787	no	14.2063	no	0	16.7301	no	13.8575	no	13.0124	no	14.5645	no	13.9657	no	0
Gh_A03G0933	A03	59968176	59971015	59600001	61000000	AT1G64580	Pentatricopeptide repeat (PPR) superfamily protein	-	0.95542	1.36845	-0.276464	0.000869233	no	0.844041	1.04862	no	1.19944	no	1.06926	no	0.972847	no	1.02886	no	0	0.878302	no	0.788072	no	1.10747	no	0.923951	no	0.961709	no	0	1.01864	no	1.29902	no	0.822395	no	1.01475	no	0.69044	no	0
Gh_A03G0934	A03	59974564	59976498	59600001	61000000	AT3G30380	alpha/beta-Hydrolases superfamily protein	-	3.73955	4.01513	-0.081538	0.339377	no	4.49401	4.19328	no	4.62057	no	4.44058	no	4.73418	no	4.1922	no	0	5.08795	no	5.21531	no	7.40638	no	6.17874	no	4.84369	no	0	5.43912	no	5.00919	no	6.33569	no	7.59271	no	6.9434	no	0
Gh_A03G0936	A03	60071506	60073166	59600001	61000000	-	-	-	0.0408976	0.0128921	0.0393477	0.315645	no	0.469878	1.12268	no	1.25909	no	0.487111	no	0.469989	no	0.282347	no	0	0.919988	no	1.05067	no	0.547595	no	0.513615	no	0.21024	no	0	0.361936	no	0.833253	no	0.389986	no	0.430123	no	0.197104	no	0
Gh_A03G0937	A03	60100877	60103638	59600001	61000000	AT1G68920	basic helix-loop-helix (bHLH) DNA-binding superfamily protein	-	5.02454	4.60629	0.103806	0.0223911	no	11.4076	13.2722	no	10.5778	no	9.73392	no	9.97655	no	10.8182	no	0	10.6918	no	11.5781	no	11.2406	no	9.00177	no	9.3148	no	0	13.553	no	13.1432	no	11.4032	no	11.2544	no	11.2181	no	0
Gh_A03G0938	A03	60332878	60356942	59600001	61000000	AT1G68890	magnesium ion binding;thiamin pyrophosphate binding;hydro-lyases;catalytics;2-succinyl-5-enolpyruvyl-6-hydroxy-3-cyclohexene-1-carboxylic-acid synthases	-	5.35769	5.79582	-0.0961453	0.190099	no	1.18165	0.860436	no	1.10389	no	1.06231	no	1.2218	no	1.31352	no	0	0.851989	no	1.07475	no	1.24635	no	1.06109	no	0.986527	no	0	1.05123	no	1.06918	no	0.971781	no	0.959327	no	0.978619	no	0
Gh_A03G0939	A03	60453798	60455025	59600001	61000000	AT2G04032	zinc transporter 7 precursor	ZIP7	0.0024507	0.0181727	-0.022451	0.43034	no	0	0	no	0	no	0	no	0	no	0	no	0	0	no	0.0169679	no	0	no	0	no	0	no	0	0	no	0.0192663	no	0	no	0	no	0	no	0
Gh_A03G0943	A03	60519929	60520174	59600001	61000000	-	-	-	10.558	14.5751	-0.430347	0.000648455	no	12.6389	14.3116	no	15.2963	no	14.5585	no	15.4957	no	14.8571	no	0	12.4445	no	11.4885	no	17.3422	no	11.014	no	16.0811	no	0	15.3358	no	18.4017	no	15.5142	no	15.1879	no	12.5374	no	0
Gh_A03G0945	A03	60523826	60525146	59600001	61000000	AT1G17230	Leucine-rich receptor-like protein kinase family protein	-	2.46156	2.13689	0.142085	0.956253	no	3.83919	3.48455	no	3.75157	no	4.04171	no	3.90683	no	3.90822	no	0	3.35665	no	4.94084	no	4.02702	no	3.47813	no	3.05614	no	0	2.97474	no	3.78087	no	4.5956	no	5.01607	no	4.6449	no	0
Gh_A03G0946	A03	60556392	60557459	59600001	61000000	AT3G25570	Adenosylmethionine decarboxylase family protein	-	396.528	465.942	-0.232188	0.0212667	no	237.246	228.651	no	184.543	no	235.346	no	227.908	no	324.636	no	0	207.183	no	232.133	no	221.776	no	294.841	no	325.547	no	0	250.712	no	192.973	no	239.661	no	255.74	no	352.977	no	0
Gh_A03G0947	A03	60557655	60557906	59600001	61000000	AT3G02468	conserved peptide upstream open reading frame 9	CPuORF9	209.099	224.773	-0.103802	0.11313	no	322.008	330.927	no	280.525	no	277.909	no	269.096	no	392.788	no	0	289.959	no	259.553	no	377.352	no	408.889	no	450.745	no	0	400.4	no	316.811	no	349.034	no	356.94	no	445.308	no	0
Gh_A03G0948	A03	60668131	60669345	59600001	61000000	AT3G25590	-	-	7.86947	10.4442	-0.367699	0.00987836	no	9.83411	7.40728	no	6.62247	no	8.12363	no	8.9652	no	8.37029	no	0	6.37631	no	6.47892	no	9.02412	no	11.6224	no	9.93201	no	0	7.69178	no	6.86002	no	11.2983	no	10.8807	no	13.4275	no	0
Gh_A03G0949	A03	60671492	60672631	59600001	61000000	AT2G32430	Galactosyltransferase family protein	-	1.47796	1.5086	-0.0177292	0.683529	no	1.9671	2.3682	no	2.0417	no	1.66379	no	1.61041	no	2.28542	no	0	2.59672	no	2.51349	no	1.70015	no	1.84029	no	2.6214	no	0	2.46377	no	2.56359	no	2.02485	no	2.5089	no	2.47502	no	0
Gh_A03G0952	A03	60990650	60991386	59600001	61000000	-	-	-	0	0	0	1	no	0.08647	0	no	0	no	0	no	0	no	0	no	0	0	no	0	no	0	no	0	no	0	no	0	0	no	0	no	0	no	0	no	0	no	0
Gh_A03G0953	A03	60994721	60995041	59600001	61000000	-	-	-	0	0.00077725	-0.0011209	0.741849	no	0	0	no	0	no	0	no	0	no	0	no	0	0	no	0	no	0	no	0	no	0.0624121	no	0	0	no	0	no	0	no	0	no	0	no	0
Gh_A03G1463	A03	94613004	94613999	94600001	95040000	AT3G19950	RING/U-box superfamily protein	-	11.1371	10.2099	0.114648	0.28039	no	21.9749	20.6284	no	23.8123	no	22.3357	no	22.0838	no	21.0714	no	0	22.6465	no	20.775	no	21.3128	no	20.3024	no	22.1678	no	0	22.303	no	20.6988	no	21.5328	no	19.1554	no	23.2392	no	0
Gh_A03G1468	A03	94853988	94854880	94600001	95040000	AT5G23370	GRAM domain-containing protein / ABA-responsive protein-related	-	1.5159	1.60716	-0.0514062	0.825266	no	0.547963	1.40657	no	0.820308	no	0.581152	no	0.569832	no	0.732191	no	0	1.35849	no	0.997269	no	0.635119	no	0.6443	no	0.819787	no	0	0.996468	no	0.962075	no	0.486648	no	0.508042	no	1.31013	no	0
Gh_A03G1470	A03	94875918	94876286	94600001	95040000	-	-	-	0	0	0	1	no	0	0	no	0	no	0	no	0	no	0	no	0	0	no	0	no	0	no	0	no	0	no	0	0	no	0	no	0	no	0	no	0	no	0
Gh_A03G1471	A03	94894024	94897583	94600001	95040000	AT5G08580	Calcium-binding EF hand family protein	-	11.4969	16.0789	-0.450645	2.84804e-06	no	10.4271	9.86062	no	9.12125	no	7.78161	no	8.54381	no	9.27961	no	0	10.1746	no	10.0584	no	8.94811	no	9.82217	no	8.86814	no	0	9.42033	no	10.228	no	10.5679	no	10.9115	no	11.904	no	0
Gh_A03G1472	A03	94898413	94902231	94600001	95040000	AT5G37830	oxoprolinase 1	OXP1	6.28549	5.89397	0.0796905	0.462113	no	6.17208	7.67461	no	7.22879	no	7.25725	no	7.50935	no	6.97566	no	0	6.17609	no	6.60467	no	8.10886	no	6.16078	no	6.00612	no	0	8.28874	no	8.37834	no	7.11462	no	7.05807	no	6.20983	no	0
Gh_A03G1473	A03	94907914	94908594	94600001	95040000	AT4G24370	-	-	5.36617	5.48924	-0.0276239	0.922819	no	9.48751	10.1985	no	10.2555	no	10.1692	no	10.091	no	8.28193	no	0	9.56963	no	12.2761	no	9.99739	no	10.2151	no	8.7293	no	0	12.2849	no	11.8346	no	9.98132	no	10.287	no	8.82167	no	0
Gh_A03G1474	A03	94909229	94913131	94600001	95040000	AT3G20000	translocase of the outer mitochondrial membrane 40	TOM40	10.1863	19.4483	-0.870248	1.07392e-07	no	19.173	17.4372	no	18.7951	no	16.5881	no	17.2408	no	17.9607	no	0	17.2655	no	18.4812	no	17.3112	no	19.1149	no	17.0025	no	0	13.2812	no	21.3106	no	19.341	no	21.5828	no	18.5392	no	0
Gh_A03G1475	A03	94914829	94922137	94600001	95040000	AT1G50410	SNF2 domain-containing protein / helicase domain-containing protein / zinc finger protein-related	-	4.71861	5.2144	-0.119952	0.140109	no	4.70741	4.91969	no	5.1092	no	4.54561	no	4.91556	no	4.77333	no	0	5.10216	no	4.997	no	5.15059	no	5.34131	no	5.48407	no	0	5.07422	no	5.55557	no	5.59996	no	5.26399	no	3.87122	no	0
Gh_A03G1476	A03	94931190	94931393	94600001	95040000	-	-	-	0	0	0	1	no	0.110324	0	no	0.0807686	no	0	no	0	no	0	no	0	0	no	0	no	0	no	0	no	0	no	0	0	no	0	no	0	no	0	no	0	no	0
Gh_A03G1478	A03	94950474	94953690	94600001	95040000	AT3G19980	flower-specific, phytochrome-associated protein phosphatase 3	ATFYPP3, EMB2736, STPP, FYPP3	22.9082	28.5327	-0.304807	2.38293e-05	no	35.5419	33.6642	no	32.538	no	31.0598	no	33.9918	no	31.0062	no	0	35.0952	no	31.6969	no	33.4583	no	33.8466	no	33.2037	no	0	37.6503	no	34.9061	no	37.6721	no	34.5936	no	31.9472	no	0
Gh_A03G1479	A03	94968713	94971630	94600001	95040000	AT5G08540	-	-	9.90235	19.7985	-0.93184	2.36038e-10	no	4.54291	6.15524	no	6.22584	no	4.88376	no	5.47879	no	5.3156	no	0	5.5489	no	5.95116	no	5.54131	no	7.57471	no	6.20607	no	0	4.38019	no	6.86522	no	5.96534	no	6.64319	no	4.50687	no	0
Gh_A03G1480	A03	94972629	94979100	94600001	95040000	AT5G08415	Radical SAM superfamily protein	-	6.64684	9.73579	-0.489492	6.7103e-09	no	7.16834	7.91358	no	8.2589	no	6.83425	no	6.62914	no	8.1891	no	0	7.71017	no	7.06664	no	8.55398	no	7.70836	no	7.87987	no	0	8.92453	no	8.24356	no	8.90743	no	8.13548	no	6.13748	no	0
Gh_A03G1484	A03	95028640	95036202	94600001	95040000	AT5G08390	Transducin/WD40 repeat-like superfamily protein	-	6.57366	7.92371	-0.236653	0.0192842	no	5.74342	5.71968	no	6.58932	no	5.62028	no	6.18975	no	5.78027	no	0	5.19139	no	4.07515	no	7.7187	no	5.29725	no	6.22927	no	0	6.12986	no	6.5869	no	6.60348	no	5.66939	no	5.18709	no	0
Gh_A03G1485	A03	95039742	95042392	94600001	95040000	AT1G03610	Protein of unknown function (DUF789)	-	0.0182702	0.102249	-0.11433	0.045056	no	0.0444735	0.210846	no	0.13111	no	0.206981	no	0.188614	no	0.261123	no	0	0.0882706	no	0.114235	no	0.191566	no	0.167026	no	0.11858	no	0	0.156005	no	0.0626036	no	0.222776	no	0.0385559	no	0.350516	no	0
Gh_A04G0399	A04	11781295	11782910	11720001	12480000	AT5G25140	cytochrome P450, family 71, subfamily B, polypeptide 13	CYP71B13	0.0048186	0.0059082	-0.00156357	0.889954	no	2.78772	2.10745	no	2.51863	no	1.99625	no	2.31664	no	2.4525	no	0	2.39642	no	1.48417	no	2.90096	no	2.44647	no	2.63178	no	0	1.79952	no	2.09935	no	2.67756	no	3.31591	no	3.34208	no	0
Gh_A04G0401	A04	11830840	11832458	11720001	12480000	AT1G13110	cytochrome P450, family 71 subfamily B, polypeptide 7	CYP71B7	0	0	0	1	no	0	0	no	0	no	0.0463845	no	0	no	0	no	0	0	no	0	no	0	no	0	no	0.0244454	no	0	0	no	0	no	0	no	0	no	0	no	0
Gh_A04G0404	A04	12018542	12019709	11720001	12480000	-	-	-	0	0	0	1	no	0	0	no	0	no	0	no	0	no	0	no	0	0	no	0	no	0	no	0	no	0	no	0	0	no	0	no	0	no	0	no	0	no	0
Gh_A04G0405	A04	12023573	12027154	11720001	12480000	AT3G14450	CTC-interacting domain 9	CID9	3.9122	4.87337	-0.257818	0.0222325	no	5.59854	4.93627	no	5.65695	no	4.10514	no	4.8304	no	4.27063	no	0	5.73846	no	5.91821	no	5.35501	no	5.13935	no	4.32382	no	0	7.22199	no	5.95918	no	4.61941	no	6.30979	no	5.92478	no	0
Gh_A04G0407	A04	12056837	12064343	11720001	12480000	AT3G14410	Nucleotide/sugar transporter family protein	-	4.96185	6.27127	-0.286446	0.000840944	no	4.37847	5.39841	no	5.4828	no	3.99625	no	4.53457	no	3.76941	no	0	5.60128	no	5.20245	no	4.505	no	5.56517	no	4.27403	no	0	5.55773	no	6.60205	no	5.20026	no	5.29161	no	4.96527	no	0
Gh_A04G0408	A04	12065472	12070915	11720001	12480000	AT3G14400	ubiquitin-specific protease 25	UBP25	8.03175	10.1117	-0.298997	2.2786e-06	no	9.12738	9.44506	no	8.82126	no	7.71753	no	8.25412	no	8.21981	no	0	9.27336	no	8.39165	no	10.101	no	10.0271	no	9.27329	no	0	10.4512	no	9.74512	no	10.6098	no	10.6715	no	8.29878	no	0
Gh_A04G0410	A04	12128858	12129990	11720001	12480000	ATCG01280	Chloroplast Ycf2;ATPase, AAA type, core	YCF2.2	1.62683	4.02604	-0.936101	1.11864e-05	no	0	0	no	0	no	0.0245759	no	0.0675588	no	0.0253066	no	0	0.0276408	no	0.0244648	no	0	no	0.0402133	no	0.0745151	no	0	0.053876	no	0.0256524	no	0	no	0.0260595	no	0	no	0
Gh_A04G0414	A04	12309040	12312122	11720001	12480000	AT3G12910	NAC (No Apical Meristem) domain transcriptional regulator superfamily protein	-	0.621025	0.537358	0.0764532	0.475572	no	0.334467	0.352466	no	0.543759	no	0.39158	no	0.714341	no	0.597689	no	0	0.489941	no	0.390331	no	0.620856	no	0.53845	no	0.562965	no	0	0.281636	no	0.426237	no	0.463613	no	0.494131	no	0.544361	no	0
Gh_A04G0600	A04	40894736	40896895	40840001	42320000	AT3G09040	Pentatricopeptide repeat (PPR) superfamily protein	-	0.179965	0.216697	-0.0442256	0.660403	no	0.137229	0.286828	no	0.173125	no	0.155322	no	0.181292	no	0.214154	no	0	0.274677	no	0.197043	no	0.328452	no	0.282818	no	0.187287	no	0	0.214583	no	0.353454	no	0.247936	no	0.306618	no	0.329202	no	0
Gh_A04G0601	A04	40899032	40903883	40840001	42320000	AT5G03430	phosphoadenosine phosphosulfate (PAPS) reductase family protein	-	18.3332	18.784	-0.0332511	0.440959	no	12.4531	14.8535	no	12.4762	no	14.6954	no	12.4006	no	12.3966	no	0	13.589	no	12.2382	no	14.1059	no	12.0607	no	12.8798	no	0	14.2696	no	12.8193	no	14.0321	no	14.5698	no	13.8502	no	0
Gh_A04G0602	A04	40911633	40912375	40840001	42320000	AT3G53220	Thioredoxin superfamily protein	-	11.6181	13.7667	-0.226851	0.0459434	no	11.4784	8.60099	no	10.9675	no	11.4841	no	10.998	no	9.32355	no	0	8.43071	no	14.2918	no	8.25416	no	8.22197	no	7.74673	no	0	10.0945	no	9.85276	no	8.66601	no	9.97567	no	9.46444	no	0
Gh_A04G0603	A04	40965930	40967102	40840001	42320000	AT2G36880	methionine adenosyltransferase 3	MAT3	3.5626	3.88835	-0.0994921	0.282993	no	10.4226	7.93194	no	8.85091	no	8.73049	no	11.0639	no	10.2606	no	0	8.58055	no	7.43013	no	10.0871	no	9.53998	no	10.083	no	0	8.13892	no	8.14919	no	11.126	no	10.5646	no	10.887	no	0
Gh_A04G0604	A04	41021489	41022973	40840001	42320000	AT5G03370	acylphosphatase family	-	13.4957	5.97943	1.05445	1.75532e-09	no	9.46841	10.048	no	13.7842	no	13.4093	no	14.0805	no	11.308	no	0	9.57445	no	7.33522	no	10.5939	no	11.4506	no	10.0997	no	0	11.6214	no	10.0295	no	10.5848	no	8.63442	no	10.4631	no	0
Gh_A04G0605	A04	41081014	41081463	40840001	42320000	AT1G29950	basic helix-loop-helix (bHLH) DNA-binding superfamily protein	-	0	0.014854	-0.0212722	0.399206	no	0	0	no	0	no	0	no	0	no	0.0854241	no	0	0	no	0	no	0	no	0.040294	no	0	no	0	0	no	0	no	0	no	0	no	0	no	0
Gh_A04G0606	A04	41108259	41110067	40840001	42320000	AT5G03380	Heavy metal transport/detoxification superfamily protein	-	4.82038	4.73766	0.02065	0.779537	no	48.4651	59.5616	no	61.15	no	54.5436	no	48.6968	no	49.5987	no	0	56.1275	no	46.9609	no	61.0861	no	54.2656	no	64.1418	no	0	43.6185	no	37.6904	no	48.8193	no	44.5232	no	42.6685	no	0
Gh_A04G0607	A04	41258047	41262531	40840001	42320000	AT2G36960	TSL-kinase interacting protein 1	TKI1	8.33239	8.21094	0.0188989	0.289231	no	6.56603	7.34711	no	7.29386	no	6.76356	no	6.87557	no	7.04056	no	0	6.98652	no	6.57305	no	7.78286	no	6.45191	no	6.67275	no	0	7.57634	no	7.47235	no	6.58136	no	7.14377	no	7.32221	no	0
Gh_A04G0608	A04	41296855	41301113	40840001	42320000	AT3G53230	ATPase, AAA-type, CDC48 protein	-	24.0372	23.2584	0.0455882	0.16514	no	25.0006	25.3656	no	29.4685	no	28.5532	no	26.3542	no	24.8958	no	0	27.038	no	21.7108	no	29.7398	no	26.2194	no	28.5061	no	0	32.1751	no	26.9911	no	28.6797	no	27.9549	no	26.9838	no	0
Gh_A04G0609	A04	41365224	41365397	40840001	42320000	AT2G36985	DVL family protein	ROT4, DVL16	0	0.0116081	-0.0166505	0.635175	no	0	0	no	0	no	0	no	0	no	0.224499	no	0	0	no	0.107021	no	0	no	0	no	0.0970954	no	0	0	no	0	no	0	no	0	no	0	no	0
Gh_A04G0610	A04	41435989	41436225	40840001	42320000	-	-	-	0.179601	0.129687	0.0623755	0.578468	no	0	0	no	0	no	0	no	0	no	0	no	0	0	no	0	no	0	no	0	no	0	no	0	0	no	0	no	0	no	0	no	0	no	0
Gh_A04G0611	A04	41567987	41570994	40840001	42320000	AT2G36990	RNApolymerase sigma-subunit F	SIGF, SIG6, ATSIG6, SOLDAT8	13.7972	15.6097	-0.166707	0.435411	no	1.34345	2.09841	no	1.97211	no	1.56515	no	1.62409	no	1.78296	no	0	1.70881	no	1.84092	no	1.80144	no	1.72125	no	1.66374	no	0	2.17865	no	2.10923	no	2.06933	no	1.55766	no	1.4994	no	0
Gh_A04G0612	A04	41721677	41724426	40840001	42320000	AT5G03330	Cysteine proteinases superfamily protein	-	8.3416	5.40412	0.544669	0.000181414	no	27.5997	25.162	no	21.1632	no	20.6888	no	23.1067	no	18.9351	no	0	25.1698	no	27.1819	no	23.2387	no	19.4078	no	17.5343	no	0	32.731	no	26.0228	no	24.1388	no	25.1654	no	21.1325	no	0
Gh_A04G0614	A04	41904124	41906180	40840001	42320000	AT2G37020	Translin family protein	-	14.1663	31.5018	-1.09965	1.34928e-09	no	9.14998	10.8769	no	11.4853	no	11.1622	no	10.4353	no	10.2776	no	0	9.34686	no	11.7791	no	11.3439	no	12.8036	no	10.2584	no	0	8.4275	no	12.5971	no	12.5132	no	13.7317	no	9.86253	no	0
Gh_A04G0615	A04	41908460	41908672	40840001	42320000	-	-	-	0	0.00974018	-0.0139841	0.672551	no	0	0	no	0.163565	no	0.403221	no	0.409496	no	0.0893218	no	0	0.0944536	no	0	no	0.0874944	no	0.257739	no	0.282621	no	0	0	no	0	no	0.0812786	no	0.0803655	no	0.0919702	no	0
Gh_A04G0616	A04	41911434	41915413	40840001	42320000	AT3G59630	diphthamide synthesis DPH2 family protein	-	1.51514	1.24972	0.160892	0.0354366	no	8.00967	6.83597	no	7.03609	no	7.06704	no	8.04853	no	8.21337	no	0	7.36078	no	8.33981	no	7.52016	no	8.29157	no	7.45432	no	0	8.19429	no	7.34784	no	6.67298	no	6.62627	no	6.99138	no	0
Gh_A04G0617	A04	42050070	42050423	40840001	42320000	AT2G37030	SAUR-like auxin-responsive protein family	-	0.104595	0.130494	-0.0334353	0.850767	no	0.05846	0.0613914	no	0.111834	no	0.475171	no	0.468222	no	0.871073	no	0	0.304823	no	0.464229	no	0.466342	no	0.131747	no	0.366738	no	0	0.670359	no	0.280744	no	0.104267	no	0.212461	no	0.373474	no	0
Gh_A04G0618	A04	42052621	42053964	40840001	42320000	AT2G37035	-	-	4.56666	4.05444	0.139262	0.0771009	no	7.7543	9.89053	no	8.64946	no	7.70459	no	6.93469	no	8.17817	no	0	9.78135	no	8.54493	no	8.60314	no	7.18582	no	7.9332	no	0	9.17951	no	8.49572	no	7.55251	no	8.0421	no	7.83142	no	0
Gh_A04G0619	A04	42088699	42088917	40840001	42320000	-	-	-	0.525939	0.644217	-0.107704	0.378649	no	0	0.171404	no	0	no	0.0869177	no	0.0842752	no	0.536588	no	0	0.102561	no	0.171454	no	0	no	0	no	0.17946	no	0	0	no	0.279944	no	0.0790416	no	0.164161	no	0.0858859	no	0
Gh_A04G0795	A04	53281428	53282320	53000001	54080000	AT1G07780	phosphoribosylanthranilate isomerase 1	PAI1, TRP6	6.84978	8.22692	-0.233197	0.0436776	no	2.5512	2.38805	no	2.19667	no	2.27679	no	2.73167	no	2.33826	no	0	2.72854	no	2.50567	no	2.0403	no	2.48277	no	2.1008	no	0	2.70661	no	2.89128	no	2.77341	no	2.75722	no	3.57107	no	0
Gh_A04G0796	A04	53294069	53302737	53000001	54080000	AT3G08960	ARM repeat superfamily protein	-	4.18312	4.0767	0.0299287	0.397487	no	4.85356	4.66764	no	4.04314	no	3.39897	no	4.00997	no	4.11977	no	0	4.89635	no	4.57491	no	5.0239	no	4.74672	no	4.20516	no	0	4.78691	no	5.69996	no	4.85781	no	4.6977	no	4.28362	no	0
Gh_A04G0798	A04	53374614	53378263	53000001	54080000	AT5G01310	APRATAXIN-like	APTX	2.55809	2.44428	0.0469022	0.499802	no	2.29847	3.13888	no	2.88888	no	2.81486	no	3.15969	no	2.83891	no	0	2.75208	no	3.23601	no	3.12768	no	3.10651	no	3.65105	no	0	3.2327	no	3.38364	no	3.47129	no	3.62982	no	3.25778	no	0
Gh_A04G0800	A04	53394042	53394665	53000001	54080000	AT4G36180	Leucine-rich receptor-like protein kinase family protein	-	0.244142	0.216997	0.0318252	0.746827	no	0.203082	0.242662	no	0.238052	no	0.381741	no	0.553399	no	0.216791	no	0	0.542942	no	0.355601	no	0.349196	no	0.312103	no	0.205161	no	0	0.621445	no	0.22851	no	0.435549	no	0.458273	no	0.425731	no	0
Gh_A04G0801	A04	53415752	53417779	53000001	54080000	AT4G26540	Leucine-rich repeat receptor-like protein kinase family protein	-	2.86552	1.69102	0.52251	5.93763e-07	no	3.71093	4.95393	no	5.11469	no	3.75459	no	3.62159	no	4.75857	no	0	3.48172	no	3.22095	no	5.03371	no	4.92122	no	5.26888	no	0	4.85145	no	4.63835	no	4.15927	no	4.16981	no	3.24616	no	0
Gh_A04G0803	A04	53453230	53453745	53000001	54080000	AT5G01310	APRATAXIN-like	APTX	1.32602	1.80868	-0.272031	0.0273634	no	0.246463	0.917083	no	0.708932	no	0.540476	no	0.42391	no	0.524285	no	0	0.894451	no	0.892176	no	1.01049	no	0.901059	no	0.65329	no	0	0.489838	no	1.24026	no	0.777578	no	0.605355	no	0.72466	no	0
Gh_A04G0804	A04	53478916	53479531	53000001	54080000	AT5G01300	PEBP (phosphatidylethanolamine-binding protein) family protein	-	0.689804	0.441313	0.229472	0.0939933	no	0.0813239	0	no	0.0686651	no	0.112563	no	0.0402478	no	0.265717	no	0	0.0442741	no	0	no	0.179489	no	0.0358257	no	0.457127	no	0	0.0429221	no	0	no	0.0702698	no	0.0708657	no	0.147285	no	0
Gh_A04G0807	A04	53635964	53636254	53000001	54080000	-	-	-	18.6902	19.1036	-0.0299819	0.844417	no	0.720917	1.15964	no	0.750864	no	0.908223	no	0.703151	no	0.468028	no	0	0.666122	no	1.34931	no	0.99213	no	0.70566	no	0.600373	no	0	1.03084	no	0.904123	no	0.992584	no	0.450027	no	0.92083	no	0
Gh_A04G0810	A04	53723756	53725375	53000001	54080000	AT5G66770	GRAS family transcription factor	-	0.051806	0.0618275	-0.0136808	0.795506	no	2.70106	1.50441	no	2.24922	no	2.95535	no	3.07099	no	3.43322	no	0	1.49552	no	1.93631	no	1.7475	no	1.61507	no	2.52582	no	0	2.94613	no	2.43213	no	1.52227	no	1.432	no	2.32103	no	0
Gh_A04G0811	A04	53727719	53728527	53000001	54080000	AT5G01580	gamma interferon responsive lysosomal thiol (GILT) reductase family protein	OSH1	0.958172	0.765663	0.149297	0.535088	no	0	0	no	0	no	0	no	0	no	0	no	0	0	no	0	no	0	no	0	no	0.0358621	no	0	0	no	0	no	0	no	0.0638108	no	0	no	0
Gh_A04G0812	A04	53728878	53729957	53000001	54080000	AT5G01580	gamma interferon responsive lysosomal thiol (GILT) reductase family protein	OSH1	0.0169374	0	0.0242309	0.0139837	no	0	0.0488505	no	0	no	0	no	0.0254064	no	0.0724487	no	0	0	no	0	no	0	no	0	no	0.0718139	no	0	0	no	0	no	0.0215388	no	0	no	0.206784	no	0
Gh_A04G0813	A04	53856940	53858565	53000001	54080000	AT5G01620	TRICHOME BIREFRINGENCE-LIKE 35	TBL35	0.272732	0.0132141	0.328989	0.000100502	no	0	0.0262188	no	0	no	0	no	0	no	0.0285184	no	0	0	no	0	no	0	no	0	no	0	no	0	0	no	0.0297862	no	0.0294805	no	0	no	0	no	0
Gh_A04G0814	A04	53859398	53860014	53000001	54080000	AT5G45300	beta-amylase 2	BMY2, BAM8	0	0.0271657	-0.038669	0.495199	no	0	0	no	0	no	0	no	0	no	0	no	0	0	no	0	no	0	no	0	no	0	no	0	0	no	0	no	0	no	0	no	0	no	0
Gh_A04G0815	A04	53901645	53905538	53000001	54080000	AT5G39050	HXXXD-type acyl-transferase family protein	-	13.4886	10.6647	0.312776	0.177095	no	0	0	no	0	no	0	no	0	no	0.0131834	no	0	0	no	0	no	0	no	0	no	0	no	0	0	no	0	no	0.0123932	no	0	no	0	no	0
Gh_A04G0817	A04	54016271	54022154	53000001	54080000	AT3G08800	ARM repeat superfamily protein	-	1.45947	1.60938	-0.0853592	0.625616	no	1.95821	2.1346	no	1.9961	no	1.95203	no	2.2244	no	2.54165	no	0	1.99729	no	2.37881	no	2.48778	no	2.76174	no	2.67802	no	0	2.30437	no	2.62118	no	2.68294	no	2.62374	no	2.70416	no	0
Gh_A04G0818	A04	54024806	54026943	53000001	54080000	AT5G01700	Protein phosphatase 2C family protein	-	0.151945	0.177016	-0.031062	0.762764	no	0.0839843	0.156837	no	0.0523413	no	0.120339	no	0.0974211	no	0.104405	no	0	0.016533	no	0.0869162	no	0.0838945	no	0.122586	no	0.122678	no	0	0.116776	no	0.0920621	no	0.140952	no	0.0779359	no	0.0855583	no	0
Gh_A04G0819	A04	54034741	54036530	53000001	54080000	AT5G01710	methyltransferases	-	10.8416	11.6763	-0.0982766	0.250171	no	45.0455	34.8312	no	34.1571	no	41.8933	no	40.0768	no	46.8351	no	0	44.0171	no	55.1216	no	40.3203	no	52.5551	no	49.3834	no	0	55.2278	no	49.7067	no	46.4266	no	45.4972	no	58.7048	no	0
Gh_A05G0869	A05	8644632	8649434	8640001	9160000	AT2G27060	Leucine-rich repeat protein kinase family protein	-	2.74719	2.85918	-0.0424854	0.555499	no	0.953961	1.02126	no	1.06193	no	0.729505	no	0.777959	no	1.0963	no	0	0.756673	no	1.16597	no	1.06888	no	1.13391	no	1.17223	no	0	0.913443	no	1.21032	no	1.11177	no	1.19851	no	0.98351	no	0
Gh_A05G0872	A05	8666212	8667047	8640001	9160000	AT5G11650	alpha/beta-Hydrolases superfamily protein	-	2.66507	2.84559	-0.0693652	0.847411	no	4.28828	3.19661	no	4.62536	no	4.39717	no	4.12302	no	3.49993	no	0	4.83171	no	5.19186	no	2.84083	no	3.54586	no	3.6655	no	0	4.63427	no	4.43597	no	4.11356	no	4.67501	no	4.16003	no	0
Gh_A05G0876	A05	8719139	8724717	8640001	9160000	AT3G43790	zinc induced facilitator-like 2	ZIFL2	1.71854	1.53836	0.0989332	0.676907	no	3.42527	3.73417	no	2.96798	no	3.31075	no	3.82694	no	3.71985	no	0	3.07618	no	4.85519	no	3.23642	no	3.64336	no	3.68366	no	0	4.82334	no	3.2911	no	3.01379	no	3.68443	no	4.43305	no	0
Gh_A05G0877	A05	8725254	8727798	8640001	9160000	AT2G46290	Transducin/WD40 repeat-like superfamily protein	-	17.3813	33.2223	-0.896695	8.71712e-10	no	19.7436	25.3993	no	22.6012	no	16.6512	no	19.104	no	18.8178	no	0	27.9197	no	24.2517	no	21.7945	no	20.5419	no	20.848	no	0	20.5507	no	29.2232	no	26.0819	no	25.6319	no	15.6294	no	0
Gh_A05G0880	A05	8750650	8751141	8640001	9160000	-	-	-	0.0420665	0.0897843	-0.0645952	0.30255	no	0.444821	0.838589	no	0.217327	no	0.593835	no	0.732558	no	1.14857	no	0	0.61633	no	0.321062	no	0.869348	no	0.441435	no	0.622366	no	0	0.452233	no	0.858748	no	0.921622	no	0.555352	no	1.12538	no	0
Gh_A05G0881	A05	8753054	8753536	8640001	9160000	-	-	-	9.69752	12.7162	-0.358603	0.00156599	no	18.5598	14.4236	no	15.9311	no	17.8703	no	17.7107	no	21.2037	no	0	16.9906	no	14.0701	no	19.4218	no	21.8316	no	21.8701	no	0	13.4808	no	15.6467	no	23.8875	no	24.6127	no	25.5232	no	0
Gh_A05G0883	A05	8764606	8764896	8640001	9160000	AT3G09510	Ribonuclease H-like superfamily protein	-	0.0257454	0.0189081	0.00964875	0.767632	no	0.0711599	0.644408	no	0.189419	no	0.0764768	no	0	no	0.195892	no	0	0.0690489	no	0.18847	no	0.189014	no	0.240614	no	0.242636	no	0	0.444304	no	0	no	0.320316	no	0.252712	no	0.264492	no	0
Gh_A05G0884	A05	8766537	8766869	8640001	9160000	AT1G07170	PHF5-like protein	-	8.20042	8.51441	-0.0484144	0.53261	no	12.3585	18.3461	no	17.2836	no	10.6616	no	11.118	no	12.9263	no	0	19.3997	no	17.6066	no	12.6012	no	13.6341	no	12.9811	no	0	15.2218	no	18.3946	no	13.829	no	14.1244	no	12.0177	no	0
Gh_A05G0885	A05	8772851	8774048	8640001	9160000	AT5G27430	Signal peptidase subunit	-	9.52438	11.9539	-0.299646	0.00239351	no	34.759	39.6598	no	45.7797	no	40.0917	no	31.4939	no	37.9037	no	0	44.4905	no	43.7726	no	36.426	no	37.3961	no	36.9881	no	0	31.8847	no	38.807	no	33.537	no	38.7498	no	39.1044	no	0
Gh_A05G0887	A05	8780535	8782295	8640001	9160000	AT2G28430	-	-	12.0208	19.6745	-0.667042	6.23649e-07	no	26.8755	16.6338	no	17.7152	no	23.1784	no	27.5348	no	19.9453	no	0	19.67	no	20.017	no	22.4172	no	24.1434	no	21.0358	no	0	21.4132	no	15.5045	no	22.5718	no	24.7574	no	27.0398	no	0
Gh_A05G0890	A05	8794987	8795487	8640001	9160000	AT5G60670	Ribosomal protein L11 family protein	-	59.8198	96.7793	-0.684988	2.12525e-07	no	74.3358	79.3565	no	95.4254	no	79.2067	no	80.1899	no	78.4694	no	0	87.5151	no	82.1139	no	71.4442	no	79.3243	no	71.8505	no	0	62.6632	no	96.2464	no	87.3544	no	99.2825	no	67.2883	no	0
Gh_A05G0891	A05	8801832	8806635	8640001	9160000	AT2G28390	SAND family protein	-	12.2618	11.0955	0.132802	0.0770373	no	8.24149	8.45498	no	6.74515	no	7.64303	no	8.18384	no	7.7438	no	0	7.71135	no	6.59385	no	8.26525	no	9.10006	no	7.78513	no	0	7.01616	no	7.42643	no	8.1278	no	7.939	no	8.61437	no	0
Gh_A05G0892	A05	8824343	8829616	8640001	9160000	AT5G60690	Homeobox-leucine zipper family protein / lipid-binding START domain-containing protein	REV, IFL, IFL1	5.5497	5.55965	-0.00219151	0.885251	no	5.71375	5.80433	no	6.07567	no	6.27921	no	7.59101	no	6.49105	no	0	4.99015	no	5.45292	no	6.52338	no	8.31102	no	5.90036	no	0	5.48623	no	6.01528	no	6.51372	no	7.06911	no	5.60328	no	0
Gh_A05G0893	A05	8831004	8833297	8640001	9160000	AT2G28370	Uncharacterised protein family (UPF0497)	-	8.59582	8.88154	-0.0423298	0.538829	no	56.3942	60.0359	no	47.1068	no	44.4417	no	50.0645	no	40.27	no	0	59.1182	no	62.8609	no	43.0525	no	44.3617	no	40.6617	no	0	74.0442	no	53.9433	no	44.8634	no	47.9188	no	45.5727	no	0
Gh_A05G0894	A05	8836157	8842151	8640001	9160000	AT1G07990	SIT4 phosphatase-associated family protein	-	9.71721	8.14935	0.228188	9.16275e-06	no	7.74266	10.8469	no	11.139	no	9.74505	no	9.83089	no	8.90857	no	0	10.0852	no	9.18929	no	10.5542	no	9.8813	no	8.40947	no	0	10.6729	no	12.0011	no	8.75661	no	9.52189	no	9.24982	no	0
Gh_A05G0895	A05	8845009	8848104	8640001	9160000	AT2G28350	auxin response factor 10	ARF10	2.22267	1.79992	0.202873	0.0722486	no	6.71431	4.80484	no	4.26325	no	6.42219	no	7.00926	no	5.44191	no	0	4.6922	no	4.28573	no	6.34492	no	6.21046	no	5.1504	no	0	5.17007	no	5.39169	no	5.80076	no	5.82167	no	5.90777	no	0
Gh_A05G0896	A05	8849147	8849434	8640001	9160000	AT2G28350	auxin response factor 10	ARF10	0.36557	0.370667	-0.0053749	0.998056	no	0.142385	0.136169	no	0.137552	no	0	no	0.340485	no	0.135325	no	0	0.21828	no	0.127475	no	0.196174	no	0.316039	no	0	no	0	0	no	0.209319	no	0.0600385	no	0.254065	no	0.130475	no	0
Gh_A05G0897	A05	8851459	8853524	8640001	9160000	AT1G08000	GATA transcription factor 10	GATA10	10.0472	9.99158	0.00727652	0.909504	no	11.326	7.63849	no	8.66587	no	7.84072	no	10.6002	no	12.9742	no	0	10.1592	no	9.42605	no	10.2865	no	10.2168	no	11.7641	no	0	10.1732	no	10.8429	no	11.9804	no	11.5566	no	13.731	no	0
Gh_A05G0898	A05	8855519	8862222	8640001	9160000	AT2G28320	Pleckstrin homology (PH) and lipid-binding START domains-containing protein	-	1.39434	1.0963	0.191781	0.00972825	no	5.34441	3.43863	no	4.39801	no	3.89041	no	5.14392	no	4.69194	no	0	3.37677	no	4.47226	no	4.55899	no	3.97632	no	3.8121	no	0	4.75733	no	5.49586	no	4.07122	no	4.5051	no	4.76872	no	0
Gh_A05G0899	A05	8867611	8869411	8640001	9160000	AT2G28315	Nucleotide/sugar transporter family protein	-	3.17487	2.48561	0.26032	0.268209	no	9.30012	5.25304	no	5.64576	no	6.48088	no	9.00124	no	7.76183	no	0	6.75225	no	7.24979	no	9.44142	no	9.82801	no	11.8904	no	0	6.83799	no	5.95721	no	14.0668	no	10.2975	no	13.3227	no	0
Gh_A05G0900	A05	8871467	8875291	8640001	9160000	AT1G08040	Protein of unknown function (DUF707)	-	10.0579	10.4744	-0.0533311	0.793793	no	20.5059	20.9831	no	22.5421	no	20.1011	no	21.1993	no	18.4187	no	0	19.8289	no	21.3675	no	19.9616	no	23.0198	no	20.6461	no	0	19.2648	no	20.1993	no	21.9186	no	22.7414	no	20.8853	no	0
Gh_A05G0904	A05	8912997	8915847	8640001	9160000	AT4G27490	3\'-5\'-exoribonuclease family protein	-	9.48468	19.7694	-0.986177	4.36474e-12	no	19.1094	18.9009	no	17.977	no	16.8238	no	17.4092	no	19.0989	no	0	18.2408	no	19.785	no	18.1215	no	19.6917	no	19.2519	no	0	17.5658	no	19.4427	no	20.4329	no	21.6219	no	17.9149	no	0
Gh_A05G0905	A05	8922290	8922567	8640001	9160000	-	-	-	23.4457	23.7547	-0.0181247	0.566812	no	30.9712	48.5477	no	29.4774	no	39.7127	no	47.0433	no	44.1961	no	0	31.7033	no	24.0348	no	35.9964	no	44.5052	no	35.7574	no	0	26.8218	no	21.8912	no	37.2872	no	42.9037	no	39.2304	no	0
Gh_A05G0907	A05	8946796	8963785	8640001	9160000	AT1G08060	ATP-dependent helicase family protein	MOM, MOM1	3.12374	2.69248	0.159363	0.00479064	no	1.92089	2.73902	no	2.12698	no	1.85853	no	2.10276	no	2.4635	no	0	2.11237	no	1.81669	no	2.38007	no	2.09717	no	2.51518	no	0	2.68224	no	2.87727	no	2.16672	no	2.08542	no	2.04921	no	0
Gh_A05G0909	A05	8974432	8976113	8640001	9160000	AT1G08080	alpha carbonic anhydrase 7	ATACA7, ACA7	0.0215727	0.20138	-0.2339	0.012587	no	2.75303	1.62935	no	3.1677	no	2.46043	no	2.19222	no	2.96399	no	0	1.97257	no	2.41719	no	3.72116	no	3.77261	no	4.17261	no	0	2.31376	no	3.11394	no	3.41339	no	2.60028	no	4.19743	no	0
Gh_A05G0911	A05	9004092	9004355	8640001	9160000	-	-	-	4.92024	5.02674	-0.0257215	0.657607	no	124.856	109.48	no	137.851	no	136.041	no	117.558	no	131.628	no	0	142.297	no	195.669	no	152.858	no	151.053	no	142.687	no	0	118.541	no	118.905	no	151.505	no	137.672	no	104.764	no	0
Gh_A05G0914	A05	9037080	9040904	8640001	9160000	AT5G60720	Protein of unknown function, DUF547	-	1.03293	0.777639	0.193596	0.0836167	no	2.0504	1.69066	no	1.97987	no	1.8176	no	1.89871	no	2.13784	no	0	1.82565	no	1.6814	no	2.9211	no	3.00381	no	3.69171	no	0	1.70447	no	1.43467	no	3.49171	no	2.09415	no	2.78407	no	0
Gh_A05G0915	A05	9043693	9046912	8640001	9160000	AT3G10350	P-loop containing nucleoside triphosphate hydrolases superfamily protein	-	0.832872	1.60223	-0.505644	0.000501564	no	1.23934	2.3908	no	1.82448	no	1.40822	no	1.1816	no	1.62624	no	0	2.57986	no	2.76677	no	1.84963	no	1.65112	no	1.29673	no	0	2.00679	no	2.45349	no	1.4711	no	1.68245	no	1.32821	no	0
Gh_A05G0916	A05	9047642	9051314	8640001	9160000	AT2G28000	chaperonin-60alpha	CPN60A, CH-CPN60A, SLP	45.6866	84.9225	-0.880027	7.09932e-09	no	27.4638	39.821	no	40.9134	no	38.3795	no	34.7553	no	38.8644	no	0	34.7723	no	31.433	no	39.1	no	40.0885	no	36.4125	no	0	33.2413	no	44.2385	no	43.5515	no	45.3046	no	38.1505	no	0
Gh_A05G0918	A05	9067948	9069351	8640001	9160000	AT1G05670	Pentatricopeptide repeat (PPR-like) superfamily protein	-	6.48376	6.61599	-0.0252674	0.915919	no	3.76566	3.73972	no	4.01213	no	3.61761	no	3.44192	no	3.75471	no	0	3.40951	no	3.42778	no	4.28468	no	4.24182	no	4.00882	no	0	4.12602	no	4.32304	no	4.19074	no	3.72895	no	3.93053	no	0
Gh_A05G0920	A05	9115447	9117409	8640001	9160000	AT3G45050	-	-	10.8648	15.8878	-0.509294	3.63813e-06	no	0.994924	1.55534	no	0.89628	no	0.888553	no	0.812274	no	0.711855	no	0	1.60298	no	1.3302	no	0.948426	no	1.44316	no	0.851242	no	0	1.5293	no	1.69206	no	1.39427	no	1.55624	no	1.34821	no	0
Gh_A05G0921	A05	9119864	9120088	8640001	9160000	-	-	-	2.49235	2.93812	-0.173311	0.743571	no	0.468488	0.818972	no	0.150598	no	0.169855	no	0.573539	no	0.949622	no	0	0.569762	no	0.822849	no	0.647407	no	1.2614	no	2.87724	no	0	0.3763	no	0.636493	no	1.15344	no	1.14066	no	3.47169	no	0
Gh_A05G0923	A05	9144264	9145738	8640001	9160000	AT5G03380	Heavy metal transport/detoxification superfamily protein	-	1.07757	1.06905	0.00593366	0.841435	no	0.10513	0.13123	no	0.124548	no	0.100201	no	0.0601928	no	0.170896	no	0	0.0441429	no	0.0361159	no	0.0170576	no	0.0332831	no	0.123042	no	0	0.0213975	no	0.0390484	no	0.0533437	no	0.0871094	no	0.221803	no	0
Gh_A05G1633	A05	16881058	16882723	16880001	17480000	AT1G75430	BEL1-like homeodomain 11	BLH11	2.9205	3.51397	-0.203359	0.952961	no	0.204898	0.112965	no	0.150585	no	0.0714196	no	0.191821	no	0.546139	no	0	0.269619	no	0.0672072	no	0.13267	no	0.111071	no	0.455902	no	0	0.232574	no	0.176176	no	0.285963	no	0.33504	no	0.800619	no	0
Gh_A05G1634	A05	16886178	16889972	16880001	17480000	AT5G57960	GTP-binding protein, HflX	-	11.5998	8.60342	0.391784	0.00391544	no	3.93024	3.83389	no	3.63791	no	3.78905	no	4.9532	no	4.0662	no	0	3.42357	no	3.72296	no	4.10733	no	3.40835	no	3.60416	no	0	6.09652	no	4.07952	no	4.11127	no	4.50168	no	4.36707	no	0
Gh_A05G1636	A05	16897688	16900391	16880001	17480000	AT1G75420	UDP-Glycosyltransferase superfamily protein	-	3.74797	4.64867	-0.250601	0.0175439	no	4.37813	3.53366	no	3.7391	no	3.62858	no	4.12307	no	4.19285	no	0	4.15542	no	2.91395	no	4.41841	no	5.09111	no	5.02829	no	0	3.36572	no	4.21204	no	5.15036	no	4.81612	no	5.50614	no	0
Gh_A05G1637	A05	16901509	16904498	16880001	17480000	AT1G45000	AAA-type ATPase family protein	-	26.811	26.5427	0.0139873	0.645194	no	34.0685	33.7425	no	36.8084	no	37.1038	no	39.1553	no	36.3364	no	0	35.5669	no	36.1682	no	35.9901	no	40.8116	no	34.4287	no	0	35.6639	no	35.3226	no	39.794	no	42.1022	no	40.7514	no	0
Gh_A05G1639	A05	16908211	16908393	16880001	17480000	-	-	-	0	0.00294363	-0.00424052	0.728172	no	0	0	no	0	no	0	no	0	no	0	no	0	0	no	0	no	0	no	0	no	0	no	0	0.119097	no	0	no	0	no	0	no	0	no	0
Gh_A05G1640	A05	16911776	16913720	16880001	17480000	AT1G75400	RING/U-box superfamily protein	-	6.20431	4.04136	0.515047	0.00140219	no	4.41503	4.84793	no	4.64819	no	3.66168	no	4.48405	no	3.82415	no	0	3.72732	no	4.12474	no	5.09807	no	4.92176	no	4.42583	no	0	4.40064	no	4.72683	no	4.74788	no	4.58115	no	4.13799	no	0
Gh_A05G1643	A05	17024345	17025217	16880001	17480000	AT5G66440	-	-	2.08306	1.02176	0.608752	0.000332244	no	3.49438	3.75591	no	4.23484	no	3.35872	no	3.80831	no	3.64614	no	0	3.01588	no	2.15106	no	3.85635	no	3.17524	no	3.26772	no	0	2.41488	no	2.89052	no	2.31917	no	2.93851	no	2.31234	no	0
Gh_A05G1644	A05	17035521	17036028	16880001	17480000	AT1G75350	Ribosomal protein L31	emb2184	137.431	210.383	-0.610695	3.15287e-06	no	10.8916	10.1397	no	11.3713	no	13.9528	no	13.6344	no	12.7324	no	0	11.0389	no	10.3876	no	12.3927	no	12.449	no	12.2002	no	0	9.80686	no	13.6372	no	12.0651	no	11.722	no	13.2603	no	0
Gh_A05G1648	A05	17097774	17099885	16880001	17480000	AT1G75330	ornithine carbamoyltransferase	OTC	37.4871	35.2945	0.0846246	0.876837	no	11.7348	14.7969	no	15.8906	no	13.2027	no	13.1432	no	14.8753	no	0	14.9507	no	14.566	no	15.3072	no	16.7162	no	15.1935	no	0	12.9374	no	17.3606	no	16.3147	no	16.829	no	18.1562	no	0
Gh_A05G1651	A05	17112407	17113778	16880001	17480000	AT2G21610	pectinesterase 11	PE11, ATPE11	0	0	0	1	no	0.506636	0.0570738	no	0.172727	no	0.184431	no	0.367727	no	0.165491	no	0	0.463688	no	0.617364	no	0.229117	no	0.27391	no	0.243014	no	0	1.31863	no	0.650639	no	0.23658	no	0.712707	no	0.375342	no	0
Gh_A05G1652	A05	17123657	17125129	16880001	17480000	AT1G47270	tubby like protein 6	AtTLP6, TLP6	2.39375	0.580897	1.10214	0.00403241	no	0.0714677	0.083507	no	0.0494903	no	0.0155787	no	0.0623041	no	0.0308911	no	0	0.0528067	no	0.044581	no	0	no	0.0445683	no	0.0274021	no	0	0.01768	no	0.0665143	no	0.0627898	no	0.125329	no	0.0307563	no	0
Gh_A05G1654	A05	17136355	17137254	16880001	17480000	AT1G75240	homeobox protein 33	AtHB33, HB33, ZHD5	51.0412	53.5996	-0.0692358	0.599037	no	0	0.0609292	no	0	no	0	no	0.0419218	no	0	no	0	0	no	0.020101	no	0.0192207	no	0.0547475	no	0	no	0	0	no	0	no	0	no	0.0602523	no	0.041082	no	0
Gh_A05G1655	A05	17247265	17249184	16880001	17480000	AT5G63380	AMP-dependent synthetase and ligase family protein	-	0.0468038	0.0535686	-0.00929326	0.862903	no	0.0215074	0.0307646	no	0.0642738	no	0.00987392	no	0.028687	no	0.0400705	no	0	0.0776121	no	0.0577382	no	0.0570137	no	0.0512955	no	0.0454205	no	0	0.0440805	no	0.0207236	no	0.0293805	no	0.046176	no	0.0291386	no	0
Gh_A05G1657	A05	17255186	17256733	16880001	17480000	AT1G19440	3-ketoacyl-CoA synthase 4	KCS4	3.64915	4.04815	-0.118789	0.236405	no	9.49542	14.2699	no	11.6326	no	9.48408	no	9.43816	no	12.8953	no	0	13.2901	no	12.471	no	13.3122	no	11.9817	no	14.5653	no	0	10.2925	no	11.8113	no	13.6925	no	10.6045	no	13.6976	no	0
Gh_A05G1658	A05	17274894	17275398	16880001	17480000	AT4G39250	RAD-like 1	ATRL1, RSM2, RL1	1.84806	2.01041	-0.0799793	0.168039	no	0	0	no	0.0655841	no	0	no	0	no	0	no	0	0	no	0	no	0	no	0	no	0	no	0	0	no	0	no	0	no	0	no	0	no	0
Gh_A05G1659	A05	17299527	17303841	16880001	17480000	AT1G75210	HAD-superfamily hydrolase, subfamily IG, 5\'-nucleotidase	-	6.53488	3.84299	0.637685	0.00013201	no	0	0.0118916	no	0.0302453	no	0.0129427	no	0.0389816	no	0.026262	no	0	0.0136777	no	0.0123435	no	0.0763181	no	0.0778267	no	0.141874	no	0	0.0141866	no	0.027525	no	0.0509811	no	0.0518927	no	0.0504546	no	0
Gh_A05G1661	A05	17326449	17330326	16880001	17480000	AT1G19430	S-adenosyl-L-methionine-dependent methyltransferases superfamily protein	-	4.46488	5.07737	-0.153259	0.0643538	no	6.71707	5.05803	no	5.41289	no	5.89402	no	6.32372	no	5.97105	no	0	5.34467	no	5.00924	no	7.94163	no	8.01036	no	6.64061	no	0	4.98145	no	5.50451	no	8.73101	no	8.87286	no	7.60343	no	0
Gh_A05G1662	A05	17331856	17333856	16880001	17480000	AT1G75200	flavodoxin family protein / radical SAM domain-containing protein	-	0.784462	1.02549	-0.182785	0.288877	no	10.0504	10.1559	no	8.19858	no	9.4646	no	9.56893	no	8.47883	no	0	10.0846	no	11.3679	no	9.27988	no	8.72854	no	5.87054	no	0	10.9932	no	9.69799	no	8.95217	no	8.38356	no	6.89866	no	0
Gh_A05G1663	A05	17336279	17336695	16880001	17480000	-	-	-	1.69972	3.71825	-0.80544	6.4987e-05	no	5.37843	5.15734	no	3.2368	no	4.17644	no	4.77847	no	3.93354	no	0	6.85008	no	11.2315	no	3.23786	no	3.24208	no	3.26704	no	0	6.51819	no	8.23795	no	3.72684	no	5.86008	no	4.66577	no	0
Gh_A05G1667	A05	17370534	17372038	16880001	17480000	AT1G75170	Sec14p-like phosphatidylinositol transfer family protein	-	67.0332	45.4384	0.55092	0.000557946	no	17.5343	13.4962	no	16.6338	no	18.367	no	17.4671	no	20.2582	no	0	14.3541	no	15.3537	no	21.0627	no	22.21	no	24.4347	no	0	13.6999	no	13.2815	no	22.9595	no	20.7445	no	27.3792	no	0
Gh_A05G1668	A05	17379045	17379212	16880001	17480000	-	-	-	0.718647	0.293237	0.410287	0.00541344	no	1.25556	1.06554	no	1.22947	no	0.341291	no	0.891005	no	1.49019	no	0	1.01031	no	0.110866	no	0.524948	no	0.913715	no	0.669698	no	0	0.8996	no	0.960139	no	0.528165	no	0.446878	no	1.2441	no	0
Gh_A05G1669	A05	17380030	17383594	16880001	17480000	AT5G42710	-	-	0.825184	0.330646	0.455915	2.50043e-08	no	0.167848	0.145585	no	0.228292	no	0.179014	no	0.180866	no	0.214621	no	0	0.135862	no	0.120161	no	0.209506	no	0.176612	no	0.217836	no	0	0.358988	no	0.18436	no	0.178519	no	0.225267	no	0.193349	no	0
Gh_A05G1672	A05	17434026	17435337	16880001	17480000	AT1G75160	Protein of unknown function (DUF620)	-	0	0.0015623	-0.00225216	0.61419	no	0	0	no	0	no	0.019873	no	0	no	0.0169679	no	0	0.0381918	no	0	no	0.0166208	no	0	no	0	no	0	0	no	0	no	0	no	0	no	0	no	0
Gh_A05G1673	A05	17455824	17456861	16880001	17480000	AT2G18500	ovate family protein 7	ATOFP7, OFP7	0.0356326	0.0170206	0.0261634	0.608057	no	0.0199001	0	no	0.0538799	no	0.0184181	no	0.0679458	no	0.0188152	no	0	0.0205507	no	0.0181894	no	0.191479	no	0.162447	no	0.236542	no	0	0	no	0	no	0.101958	no	0.0837991	no	0.141965	no	0
Gh_A05G1674	A05	17458171	17460234	16880001	17480000	AT1G45170	-	-	43.0626	65.8974	-0.602395	0	no	52.0442	56.7298	no	52.904	no	58.1544	no	60.3551	no	50.7398	no	0	53.2312	no	47.0911	no	53.4825	no	55.2553	no	49.0851	no	0	50.3413	no	51.0658	no	56.0655	no	55.032	no	59.9916	no	0
Gh_A05G1675	A05	17461386	17463530	16880001	17480000	AT1G75140	-	-	13.1212	15.0464	-0.184393	0.00277454	no	15.4685	19.8078	no	20.791	no	18.6626	no	17.5854	no	16.1842	no	0	19.3387	no	15.7157	no	21.9343	no	18.6843	no	17.0008	no	0	17.4993	no	20.8029	no	19.4507	no	18.804	no	15.9377	no	0
Gh_A05G1676	A05	17464619	17473000	16880001	17480000	AT1G45160	Protein kinase superfamily protein	-	2.24552	2.09997	0.0661967	0.279768	no	4.99254	5.73825	no	5.27071	no	4.37973	no	4.79603	no	5.18312	no	0	5.35137	no	5.48638	no	5.15223	no	5.18571	no	4.20083	no	0	6.28277	no	5.63812	no	4.62203	no	4.44247	no	3.83716	no	0
Gh_A05G1811	A05	19002399	19002883	19000001	19440000	AT5G43150	-	-	0.591424	0.571659	0.0180302	0.784238	no	4.23368	2.53587	no	2.32429	no	2.98395	no	3.96474	no	2.81889	no	0	4.21441	no	3.96838	no	3.98412	no	3.44967	no	3.30172	no	0	3.79045	no	2.05475	no	1.90711	no	4.61215	no	4.63279	no	0
Gh_A05G1812	A05	19006233	19007702	19000001	19440000	-	-	-	2.18263	4.19026	-0.705585	4.28453e-05	no	0.123832	0.226461	no	0.484549	no	0.268827	no	0.160901	no	0.409554	no	0	0.321443	no	0.963739	no	0.275335	no	0.322203	no	0.598056	no	0	0.259081	no	1.03429	no	0.778047	no	0.66512	no	0.908605	no	0
Gh_A05G1813	A05	19046110	19050488	19000001	19440000	AT1G49890	Family of unknown function (DUF566)	QWRF2	2.77996	2.61281	0.0652507	0.62029	no	1.44334	1.05167	no	0.827513	no	1.13842	no	1.53799	no	1.58801	no	0	0.999397	no	0.903877	no	1.56926	no	1.80759	no	1.40283	no	0	1.23994	no	1.20304	no	1.69496	no	2.10641	no	1.81919	no	0
Gh_A05G1814	A05	19056704	19057553	19000001	19440000	AT3G49940	LOB domain-containing protein 38	LBD38	0.315851	0.273169	0.0475731	0.719229	no	5.75732	6.60886	no	4.31186	no	7.00467	no	5.19235	no	9.77466	no	0	4.84733	no	6.33794	no	8.26114	no	10.1342	no	10.9683	no	0	10.8542	no	7.32865	no	8.30272	no	10.4247	no	11.099	no	0
Gh_A05G1816	A05	19066902	19070664	19000001	19440000	AT1G27450	adenine phosphoribosyl transferase 1	APT1, ATAPT1	31.9554	28.1451	0.177258	0.0114257	no	52.3238	69.1304	no	60.6508	no	59.0565	no	57.9511	no	60.7271	no	0	62.2097	no	65.1902	no	66.2995	no	62.2085	no	68.7847	no	0	74.2123	no	64.335	no	70.5859	no	66.8506	no	78.4121	no	0
Gh_A05G1817	A05	19081687	19082970	19000001	19440000	AT1G70210	CYCLIN D1;1	CYCD1;1, ATCYCD1;1	0.0121571	0.00961863	0.0036228	0.86965	no	0.0236741	0	no	0.0173319	no	0.0200297	no	0	no	0	no	0	0	no	0.0790211	no	0.0198386	no	0	no	0	no	0	0	no	0	no	0	no	0	no	0	no	0
Gh_A05G1819	A05	19091362	19095990	19000001	19440000	AT1G27750	nucleic acid binding	-	2.83741	3.09813	-0.0948322	0.306495	no	2.2741	2.50423	no	2.38354	no	2.03206	no	2.41887	no	2.20758	no	0	2.54963	no	2.58729	no	2.69383	no	2.24075	no	2.54883	no	0	3.09607	no	2.95132	no	2.4756	no	2.60344	no	2.0332	no	0
Gh_A05G1820	A05	19097003	19098446	19000001	19440000	AT4G33880	ROOT HAIR DEFECTIVE 6-LIKE 2	RSL2	0.0057232	0.0117554	-0.00862718	0.663826	no	0.650471	0.513614	no	0.651367	no	1.02434	no	0.977487	no	1.15094	no	0	0.470534	no	0.40814	no	0.526468	no	1.08757	no	1.10627	no	0	1.0246	no	0.235746	no	0.429225	no	0.459509	no	0.667989	no	0
Gh_A05G1821	A05	19107586	19109020	19000001	19440000	AT3G01400	ARM repeat superfamily protein	-	5.647	3.79449	0.471325	0.00100436	no	12.4612	8.49328	no	10.867	no	11.5194	no	13.5008	no	11.4495	no	0	11.9884	no	12.7116	no	12.555	no	14.6441	no	13.5269	no	0	11.0752	no	11.4461	no	11.2115	no	12.9287	no	10.2607	no	0
Gh_A05G1822	A05	19113382	19115562	19000001	19440000	AT5G67500	voltage dependent anion channel 2	VDAC2, ATVDAC2	4.33296	3.01705	0.408799	0.264122	no	1.41837	1.39232	no	1.70936	no	1.64805	no	1.37802	no	1.84078	no	0	1.76229	no	2.48974	no	1.74821	no	1.51438	no	1.75399	no	0	1.40448	no	3.40831	no	1.93858	no	2.12775	no	2.0313	no	0
Gh_A05G1825	A05	19133551	19136278	19000001	19440000	AT1G27460	no pollen germination related 1	NPGR1	1.71137	1.81624	-0.0547461	0.517037	no	3.20416	3.92423	no	3.8266	no	3.49003	no	4.6635	no	4.12468	no	0	2.40386	no	3.30753	no	3.39678	no	3.90549	no	3.04797	no	0	2.60471	no	3.69267	no	3.89162	no	3.67996	no	3.51365	no	0
Gh_A05G1827	A05	19138572	19141496	19000001	19440000	AT1G59600	ZCW7	ZCW7	8.24586	13.9391	-0.692215	1.43731e-07	no	9.28528	10.2789	no	9.30957	no	8.87036	no	8.47016	no	9.54719	no	0	10.4618	no	9.31628	no	8.53864	no	10.1919	no	8.47415	no	0	9.00437	no	10.4253	no	9.74654	no	9.4865	no	8.60487	no	0
Gh_A05G1828	A05	19145603	19147568	19000001	19440000	AT3G12350	F-box family protein	-	2.95024	1.78722	0.503115	4.46246e-07	no	5.30347	5.49269	no	5.32617	no	5.64131	no	5.44479	no	5.58107	no	0	5.54755	no	5.0782	no	4.606	no	4.51545	no	6.09213	no	0	8.25814	no	6.08189	no	5.01826	no	4.81988	no	6.90239	no	0
Gh_A05G1829	A05	19148304	19150892	19000001	19440000	AT4G31540	exocyst subunit exo70 family protein G1	ATEXO70G1, EXO70G1	0.302452	0.0567595	0.301583	0.0863189	no	0.177365	0.199331	no	0.173484	no	0.294959	no	0.448985	no	0.749705	no	0	0.287742	no	0.112563	no	0.208913	no	0.309682	no	0.459811	no	0	0.602797	no	0.353989	no	0.243928	no	0.337988	no	0.618212	no	0
Gh_A05G1832	A05	19157305	19157543	19000001	19440000	-	-	-	3.31859	1.59389	0.735447	0.320624	no	3.94836	3.82202	no	2.67952	no	3.1682	no	4.50819	no	5.56565	no	0	3.26101	no	3.71139	no	4.91896	no	4.35384	no	5.54856	no	0	3.73108	no	3.89885	no	4.48838	no	5.57806	no	5.89644	no	0
Gh_A05G1833	A05	19184070	19185081	19000001	19440000	AT4G33800	-	-	1.15064	1.77186	-0.366089	0.0179301	no	0.54049	0.499937	no	0.271179	no	0.652591	no	1.37206	no	2.20689	no	0	0.64628	no	0.556438	no	1.01835	no	1.38979	no	1.6943	no	0	0.308043	no	0.287671	no	1.51541	no	1.00146	no	1.42736	no	0
Gh_A05G1834	A05	19218711	19232810	19000001	19440000	AT1G10130	endoplasmic reticulum-type calcium-transporting ATPase 3	ECA3, ATECA3	5.33348	5.79998	-0.102532	0.0761896	no	5.29493	5.44706	no	5.3196	no	4.41539	no	4.50628	no	5.07202	no	0	5.91804	no	5.16158	no	5.44595	no	5.12927	no	5.26999	no	0	6.11596	no	6.3368	no	5.50639	no	5.1303	no	4.34203	no	0
Gh_A05G1837	A05	19255174	19255659	19000001	19440000	AT1G58420	Uncharacterised conserved protein UCP031279	-	0.131118	0.281566	-0.180158	0.137636	no	0.177452	0.0893656	no	0.198542	no	0.163245	no	0	no	0.280232	no	0	0.459463	no	0.898604	no	0.525045	no	0.49196	no	2.74018	no	0	0.741111	no	0.375527	no	0.346028	no	0.2522	no	0.805972	no	0
Gh_A05G1839	A05	19275825	19278700	19000001	19440000	AT1G10720	BSD domain-containing protein	-	1.13377	0.917144	0.154444	0.136873	no	9.58802	7.44141	no	7.70588	no	7.68082	no	7.72386	no	6.87449	no	0	6.75575	no	7.09428	no	10.0159	no	7.61795	no	7.38376	no	0	9.34301	no	9.43125	no	9.46392	no	9.02385	no	7.46204	no	0
Gh_A05G1840	A05	19279523	19279874	19000001	19440000	AT3G49780	phytosulfokine 4 precursor	ATPSK4, ATPSK3 (FORMER SYMBOL), PSK4	0.381944	0.144049	0.272551	0.127403	no	4.6327	0.647396	no	0.691702	no	2.0756	no	2.10314	no	4.40838	no	0	0.544538	no	0.409156	no	0.484932	no	0.965764	no	3.78621	no	0	4.90472	no	0.358577	no	1.85953	no	4.25548	no	5.85257	no	0
Gh_A05G1841	A05	19281130	19281558	19000001	19440000	AT4G10810	-	-	17.2459	13.1537	0.366388	0.679318	no	5.20535	6.00141	no	6.08102	no	5.10646	no	6.08129	no	4.29972	no	0	3.12459	no	5.13368	no	5.25487	no	6.00334	no	4.27259	no	0	3.16508	no	4.68913	no	5.81192	no	6.17746	no	5.5722	no	0
Gh_A05G1842	A05	19283488	19287968	19000001	19440000	AT1G59520	CW7	CW7	3.67055	2.88928	0.26409	0.00813318	no	10.0675	9.61504	no	8.51121	no	8.7055	no	10.4405	no	11.5052	no	0	8.81517	no	8.61129	no	10.4632	no	10.5104	no	10.8675	no	0	13.226	no	9.77991	no	10.2717	no	11.0162	no	12.5159	no	0
Gh_A05G1843	A05	19291341	19291766	19000001	19440000	AT1G59530	basic leucine-zipper 4	ATBZIP4, bZIP4	0.0398122	0.0329894	0.0094975	0.805615	no	1.48182	0.911359	no	0.91144	no	0.551987	no	0.939653	no	2.03738	no	0	1.5129	no	1.34867	no	2.64361	no	1.51842	no	3.77787	no	0	2.16182	no	1.37073	no	2.56503	no	1.60074	no	2.33627	no	0
Gh_A05G1844	A05	19303423	19304612	19000001	19440000	-	-	-	0.193335	0.26784	-0.0873738	0.455473	no	1.09017	0.331392	no	0.557094	no	0.90058	no	1.26357	no	1.4126	no	0	0.522269	no	0.303341	no	0.981298	no	0.708701	no	1.34692	no	0	0.657782	no	0.328205	no	0.820593	no	0.694661	no	1.63485	no	0
Gh_A05G1845	A05	19305131	19305535	19000001	19440000	-	-	-	0	0	0	1	no	0.0510801	0	no	0	no	0	no	0.176904	no	0	no	0	0.108093	no	0.090558	no	0	no	0	no	0.0494354	no	0	0.106564	no	0.0984373	no	0.180744	no	0	no	0.13522	no	0
Gh_A05G1846	A05	19315850	19317286	19000001	19440000	AT4G31850	proton gradient regulation 3	PGR3	1.56547	1.23302	0.200224	0.00738973	no	1.61849	1.78302	no	1.72132	no	1.65566	no	1.63485	no	1.65851	no	0	1.23739	no	1.35768	no	2.02695	no	1.44819	no	1.83751	no	0	1.19473	no	2.00317	no	1.55054	no	1.65623	no	1.95894	no	0
Gh_A05G1847	A05	19317910	19318354	19000001	19440000	-	-	-	0.40352	0.211218	0.212591	0.130486	no	0.73411	0.804206	no	0.217634	no	0.401129	no	0.584006	no	0.44499	no	0	0.263912	no	0.0478741	no	1.70122	no	1.02472	no	1.57135	no	0	0.433235	no	0.102276	no	1.75557	no	1.26867	no	1.23167	no	0
Gh_A05G1848	A05	19322416	19325837	19000001	19440000	AT2G22840	growth-regulating factor 1	AtGRF1, GRF1	9.64354	14.7383	-0.564304	0.24094	no	8.71999	3.7821	no	6.21857	no	7.56178	no	8.77219	no	7.64033	no	0	7.09893	no	4.82714	no	5.85321	no	4.8677	no	5.92145	no	0	5.80707	no	8.72032	no	5.32496	no	7.57127	no	4.70414	no	0
Gh_A05G1851	A05	19388053	19390782	19000001	19440000	AT4G07990	Chaperone DnaJ-domain superfamily protein	-	7.0476	9.18476	-0.339781	0.000396962	no	10.3179	10.4273	no	8.39606	no	9.10027	no	10.8903	no	11.1252	no	0	9.36225	no	7.71175	no	9.84679	no	10.0723	no	9.79996	no	0	9.13358	no	9.05692	no	10.7127	no	10.9679	no	9.71774	no	0
Gh_A05G1852	A05	19391431	19393524	19000001	19440000	AT3G49720	-	-	2.69035	3.14219	-0.166636	0.118945	no	11.3106	6.7147	no	6.5515	no	6.81986	no	9.22263	no	9.84185	no	0	9.24823	no	6.91642	no	7.55845	no	11.3451	no	10.6136	no	0	7.83096	no	8.4054	no	10.6682	no	12.0529	no	12.5158	no	0
Gh_A05G1853	A05	19399914	19405620	19000001	19440000	AT1G10090	Early-responsive to dehydration stress protein (ERD4)	-	0.97039	0.495132	0.398208	1.06463e-05	no	0.0938208	0.152216	no	0.164171	no	0.105279	no	0.213696	no	0.199691	no	0	0.113723	no	0.11451	no	0.273769	no	0.321634	no	0.292695	no	0	0.172864	no	0.0182146	no	0.187419	no	0.208085	no	0.195261	no	0
Gh_A05G1854	A05	19411029	19412361	19000001	19440000	AT5G65790	myb domain protein 68	ATMYB68, MYB68	0.10826	0.092486	0.0206817	0.918671	no	9.94585	15.3914	no	12.1092	no	14.7443	no	14.1627	no	19.1854	no	0	10.1986	no	10.4814	no	11.7859	no	13.1355	no	15.4896	no	0	9.09644	no	8.3849	no	13.0433	no	12.2018	no	14.889	no	0
Gh_A06G0410	A06	6886337	6900641	6880001	8720000	AT5G35170	adenylate kinase family protein	-	36.1182	28.1067	0.350776	0.0766036	no	2.34975	1.98589	no	2.19837	no	2.2419	no	2.24188	no	2.48629	no	0	1.70214	no	1.72764	no	2.59428	no	2.27926	no	2.52236	no	0	2.57158	no	1.95343	no	1.98877	no	2.25847	no	2.47052	no	0
Gh_A06G0411	A06	6912472	6914436	6880001	8720000	AT5G35160	Endomembrane protein 70 protein family	-	24.2229	34.7729	-0.504133	1.0889e-06	no	40.1169	37.4455	no	43.3347	no	41.6344	no	47.4037	no	48.2364	no	0	36.4797	no	32.2486	no	52.1389	no	51.7455	no	54.507	no	0	37.9754	no	34.0034	no	55.5361	no	51.0709	no	52.4824	no	0
Gh_A06G0412	A06	6919137	6925894	6880001	8720000	AT3G09850	D111/G-patch domain-containing protein	-	8.53771	8.95615	-0.0619453	0.435411	no	11.7193	10.1507	no	10.5657	no	11.3768	no	11.3186	no	11.6324	no	0	9.93909	no	8.9055	no	12.1024	no	11.1345	no	11.3379	no	0	12.644	no	11.7831	no	11.3345	no	12.0445	no	11.3179	no	0
Gh_A06G0413	A06	7099367	7099645	6880001	8720000	AT2G46490	-	-	0	0	0	1	no	0	0	no	0	no	0	no	0	no	0	no	0	0	no	0	no	0	no	0	no	0	no	0	0	no	0	no	0	no	0	no	0	no	0
Gh_A06G0414	A06	7102648	7102983	6880001	8720000	AT2G46490	-	-	0	0	0	1	no	0	0	no	0	no	0	no	0	no	0	no	0	0	no	0	no	0	no	0	no	0	no	0	0	no	0	no	0	no	0	no	0	no	0
Gh_A06G0415	A06	7107737	7108072	6880001	8720000	AT2G46490	-	-	0	0	0	1	no	0	0	no	0	no	0	no	0.0518287	no	0.115936	no	0	0	no	0	no	0	no	0	no	0	no	0	0.0619976	no	0	no	0	no	0	no	0.058202	no	0
Gh_A06G0416	A06	7135602	7135793	6880001	8720000	AT2G46490	-	-	0.0625153	0.0088009	0.0748421	0.193591	no	0	0.091148	no	0.851893	no	1.13142	no	0	no	0.204308	no	0	0	no	0.0946117	no	0	no	0	no	0.188209	no	0	0	no	0	no	0	no	0.105193	no	0.0980269	no	0
Gh_A06G0417	A06	7178486	7178824	6880001	8720000	AT2G46490	-	-	0	0	0	1	no	0	0	no	0	no	0	no	0.054355	no	0.057726	no	0	0	no	0	no	0.106647	no	0	no	0.0496968	no	0	0	no	0	no	0	no	0	no	0.0576854	no	0
Gh_A06G0418	A06	7205510	7207951	6880001	8720000	AT5G35100	Cyclophilin-like peptidyl-prolyl cis-trans isomerase family protein	-	8.72545	9.19983	-0.0687091	0.234564	no	0.871306	0.773134	no	0.862198	no	0.854445	no	0.918853	no	0.981181	no	0	0.928178	no	0.510418	no	0.585486	no	1.1132	no	0.753861	no	0	0.589603	no	1.04354	no	0.730405	no	0.824795	no	0.79993	no	0
Gh_A06G0419	A06	7209361	7210605	6880001	8720000	AT5G11060	KNOTTED1-like homeobox gene 4	KNAT4	4.59362	3.25247	0.39548	0.00274857	no	12.5592	9.54517	no	9.32497	no	11.0126	no	11.6966	no	12.2605	no	0	9.50134	no	7.20935	no	10.4112	no	10.235	no	9.85407	no	0	10.5886	no	7.35198	no	8.48839	no	9.27989	no	10.3725	no	0
Gh_A06G0420	A06	7211438	7211878	6880001	8720000	AT5G14890	NHL domain-containing protein	-	0.637014	0.839792	-0.168476	0.320709	no	18.3417	8.04696	no	12.759	no	9.88465	no	11.1866	no	6.49738	no	0	18.8246	no	12.92	no	8.48361	no	13.8568	no	7.04254	no	0	16.6509	no	25.2086	no	7.2431	no	8.97192	no	7.04136	no	0
Gh_A06G0421	A06	7213066	7218001	6880001	8720000	AT3G46920	Protein kinase superfamily protein with octicosapeptide/Phox/Bem1p domain	-	1.41584	0.585047	0.608001	0.00510214	no	2.16436	1.19266	no	2.16911	no	1.74683	no	2.29721	no	2.45376	no	0	2.26271	no	2.15381	no	3.16803	no	2.78117	no	3.17281	no	0	3.46508	no	2.85893	no	3.06292	no	3.2242	no	2.52148	no	0
Gh_A06G0422	A06	7227278	7227916	6880001	8720000	AT2G15580	RING/U-box superfamily protein	-	8.34464	5.05111	0.62694	0.0836373	no	87.7424	43.1816	no	73.7006	no	75.5056	no	72.8325	no	56.1024	no	0	83.5303	no	86.2495	no	62.3149	no	92.587	no	70.4893	no	0	72.4494	no	62.9405	no	50.7591	no	67.7954	no	60.5022	no	0
Gh_A06G0423	A06	7229943	7231786	6880001	8720000	-	-	-	20.3341	27.5594	-0.420803	0.0429258	no	6.11771	4.18259	no	5.57028	no	6.25581	no	6.73401	no	7.21896	no	0	5.69171	no	5.68016	no	6.57649	no	6.98543	no	6.45916	no	0	4.79758	no	6.0369	no	7.79073	no	8.31418	no	7.50474	no	0
Gh_A06G0424	A06	7232217	7236557	6880001	8720000	AT5G45290	RING/U-box superfamily protein	-	10.1314	7.24029	0.433865	0.000421507	no	14.9625	11.9635	no	12.6133	no	13.5505	no	15.5656	no	15.8094	no	0	11.7181	no	11.7169	no	12.705	no	12.9467	no	14.5019	no	0	14.7645	no	11.7295	no	11.7658	no	13.6104	no	14.0264	no	0
Gh_A06G0426	A06	7259095	7260252	6880001	8720000	AT5G23740	ribosomal protein S11-beta	RPS11-BETA	76.6573	127.191	-0.723101	1.46591e-06	no	69.9468	73.1014	no	87.7513	no	75.0495	no	74.516	no	77.6775	no	0	81.3819	no	82.1867	no	68.8572	no	83.8231	no	69.4821	no	0	64.9285	no	93.7336	no	85.9885	no	94.8588	no	75.9227	no	0
Gh_A06G0429	A06	7271448	7273256	6880001	8720000	AT2G13100	Major facilitator superfamily protein	-	2.52304	2.3964	0.052816	0.599821	no	4.16486	3.69468	no	3.81518	no	4.05219	no	3.54603	no	3.67059	no	0	3.06992	no	3.16153	no	3.91452	no	3.55491	no	3.34257	no	0	3.18095	no	3.45204	no	3.20751	no	3.18323	no	3.40058	no	0
Gh_A06G0430	A06	7275598	7287610	6880001	8720000	AT5G25270	Ubiquitin-like superfamily protein	-	13.6075	11.3776	0.238977	0.000197179	no	11.0409	11.2855	no	11.3588	no	10.6451	no	11.9926	no	13.1349	no	0	10.3887	no	10.6102	no	12.9963	no	12.5593	no	12.5542	no	0	11.8772	no	11.9938	no	12.0915	no	12.4805	no	11.4398	no	0
Gh_A06G0431	A06	7388990	7389354	6880001	8720000	-	-	-	0.0245215	0.043397	-0.0263379	0.812189	no	1.13213	1.18346	no	0.664707	no	0.434844	no	0.680521	no	0.90606	no	0	0.859682	no	0.536536	no	1.31049	no	0.327448	no	0.868147	no	0	0.15323	no	0.797268	no	1.20375	no	0.326079	no	0.334255	no	0
Gh_A06G0432	A06	7436562	7437662	6880001	8720000	AT2G12646	PLATZ transcription factor family protein	-	0.180863	0.233214	-0.0625806	0.687149	no	3.11631	2.2462	no	2.55849	no	2.26707	no	1.77788	no	3.30938	no	0	4.07488	no	3.84002	no	2.1879	no	1.91653	no	1.71701	no	0	4.51908	no	4.07619	no	2.54467	no	2.76137	no	1.79282	no	0
Gh_A06G0433	A06	7481819	7485059	6880001	8720000	AT2G12400	-	-	7.68395	5.39905	0.440493	0.00281676	no	7.48197	7.56905	no	5.91716	no	4.33868	no	6.1164	no	8.26456	no	0	7.87417	no	6.32651	no	6.94579	no	7.21111	no	9.81266	no	0	7.28167	no	6.08738	no	7.50933	no	8.1862	no	9.77608	no	0
Gh_A06G0435	A06	7599572	7600258	6880001	8720000	AT2G12462	-	-	1.54271	1.15843	0.236384	0.761972	no	0.0300822	0.177646	no	0.025274	no	0.0556837	no	0	no	0.0851924	no	0	0.0291898	no	0.0274962	no	0.156683	no	0	no	0.18975	no	0	0.0315972	no	0	no	0.0570701	no	0	no	0.460254	no	0
Gh_A06G0437	A06	7700054	7701449	6880001	8720000	AT1G17020	senescence-related gene 1	SRG1, ATSRG1	0.710781	0	0.774655	0.0200582	no	3.06223	3.45639	no	3.22413	no	2.37933	no	4.46828	no	5.43809	no	0	2.89831	no	3.46667	no	3.79963	no	6.26018	no	6.0958	no	0	3.27143	no	2.07995	no	4.86538	no	4.87533	no	5.4261	no	0
Gh_A06G0438	A06	7743476	7744108	6880001	8720000	AT1G17010	2-oxoglutarate (2OG) and Fe(II)-dependent oxygenase superfamily protein	-	0	0	0	1	no	0.0377265	0.0364841	no	0.0316964	no	0.0810906	no	0.0743149	no	0.0346183	no	0	0.0798344	no	0.136662	no	0.136838	no	0.0665945	no	0.0365117	no	0	0	no	0.0727032	no	0.031501	no	0.0311471	no	0.100809	no	0
Gh_A06G0441	A06	7875386	7875807	6880001	8720000	-	-	-	0	0.0101085	-0.0145103	0.755694	no	0	0	no	0	no	0	no	0	no	0	no	0	0	no	0.105369	no	0.0547151	no	0.0527463	no	0	no	0	0.0605516	no	0	no	0	no	0	no	0.0530892	no	0
Gh_A06G0442	A06	7877359	7877964	6880001	8720000	AT2G11890	adenylate cyclases	-	19.1902	24.5496	-0.339648	0.000145823	no	21.7501	23.801	no	21.3729	no	21.7314	no	23.2118	no	22.8235	no	0	22.238	no	24.2884	no	23.1796	no	22.8149	no	23.5212	no	0	21.8313	no	24.0332	no	25.8777	no	24.6171	no	22.4915	no	0
Gh_A06G0443	A06	7880608	7881984	6880001	8720000	AT1G03495	HXXXD-type acyl-transferase family protein	-	0.950927	0.512278	0.367436	2.34554e-05	no	2.14302	2.42333	no	1.5677	no	1.9433	no	1.93933	no	2.46987	no	0	2.22333	no	1.88282	no	2.0791	no	1.55608	no	1.74304	no	0	2.08761	no	1.80719	no	1.50044	no	1.60838	no	1.96976	no	0
Gh_A06G0445	A06	7920170	7923044	6880001	8720000	AT5G34940	glucuronidase 3	AtGUS3, GUS3	5.35797	8.97013	-0.649047	8.95835e-09	no	15.2343	12.2423	no	15.8002	no	10.714	no	13.1861	no	13.5538	no	0	18.074	no	14.8472	no	12.7029	no	10.0962	no	12.5549	no	0	20.6025	no	17.8886	no	14.6656	no	17.4405	no	17.2972	no	0
Gh_A06G0446	A06	7929785	7932254	6880001	8720000	AT5G34930	arogenate dehydrogenase	-	1.29889	1.75525	-0.26125	0.00088835	no	1.35084	2.26851	no	1.76986	no	1.18385	no	1.08121	no	1.17554	no	0	1.5309	no	1.91383	no	1.51009	no	1.07496	no	1.11618	no	0	2.71894	no	2.9066	no	1.38717	no	1.38202	no	1.23026	no	0
Gh_A06G0449	A06	8030291	8033339	6880001	8720000	AT5G20300	Avirulence induced gene (AIG1) family protein	-	5.91703	5.61239	0.0649824	0.842319	no	2.09724	2.59487	no	1.45238	no	1.51666	no	1.79767	no	1.71147	no	0	2.05258	no	1.21322	no	2.69939	no	1.84274	no	1.94485	no	0	1.99395	no	2.03526	no	1.93064	no	2.37694	no	1.82031	no	0
Gh_A06G0450	A06	8100987	8105776	6880001	8720000	AT5G34850	purple acid phosphatase 26	ATPAP26, PAP26	12.2753	8.24586	0.521862	7.23171e-06	no	4.20375	3.80681	no	3.91568	no	2.44896	no	4.52855	no	4.89604	no	0	3.43319	no	2.90936	no	4.0805	no	3.30832	no	3.76193	no	0	6.52824	no	5.13177	no	3.31212	no	3.16162	no	3.37295	no	0
Gh_A06G0451	A06	8107069	8113526	6880001	8720000	AT1G05500	Calcium-dependent lipid-binding (CaLB domain) family protein	SYTE, ATSYTE, NTMC2TYPE2.1, NTMC2T2.1, SYT5	10.2079	7.88258	0.335466	0.00242358	no	10.2466	10.8251	no	8.84457	no	9.01354	no	10.3727	no	11.8455	no	0	8.73043	no	7.67021	no	11.0318	no	11.6895	no	13.8485	no	0	14.1479	no	10.6288	no	10.4064	no	11.2039	no	11.2483	no	0
Gh_A06G0452	A06	8150662	8154488	6880001	8720000	AT5G33280	Voltage-gated chloride channel family protein	-	6.7722	4.05951	0.619325	5.6394e-07	no	3.58072	4.10257	no	4.41253	no	3.92775	no	3.95789	no	3.59426	no	0	4.09571	no	4.02503	no	3.79843	no	3.7818	no	3.41194	no	0	4.29944	no	4.35425	no	3.47385	no	3.5009	no	3.28029	no	0
Gh_A06G0453	A06	8155168	8158350	6880001	8720000	AT2G11520	calmodulin-binding receptor-like cytoplasmic kinase 3	CRCK3	11.6681	10.617	0.124961	0.0517027	no	38.9068	37.0453	no	40.4365	no	36.5061	no	40.9911	no	33.7998	no	0	43.1335	no	40.0019	no	39.4162	no	39.6917	no	34.4151	no	0	35.8738	no	33.3848	no	34.1996	no	33.9003	no	37.3722	no	0
Gh_A06G0455	A06	8191613	8194955	6880001	8720000	AT5G20260	Exostosin family protein	-	0.147722	0.0710589	0.0997352	0.110791	no	0	0	no	0	no	0	no	0	no	0.0135027	no	0	0	no	0	no	0	no	0	no	0	no	0	0	no	0.0141997	no	0	no	0	no	0.0134932	no	0
Gh_A06G0456	A06	8279625	8284500	6880001	8720000	AT5G35200	ENTH/ANTH/VHS superfamily protein	-	12.3061	11.2503	0.119275	0.165021	no	42.9564	48.4418	no	53.5248	no	44.9359	no	44.0044	no	42.4412	no	0	53.4958	no	45.894	no	49.7205	no	47.2581	no	45.497	no	0	44.5741	no	41.6033	no	43.6003	no	40.7539	no	35.7148	no	0
Gh_A06G0457	A06	8307129	8310044	6880001	8720000	AT2G10950	BSD domain-containing protein	-	5.83005	5.4488	0.0828664	0.260349	no	12.5419	10.3345	no	9.73769	no	10.9168	no	13.3039	no	11.3096	no	0	9.12181	no	9.67535	no	11.4062	no	10.1857	no	10.8603	no	0	12.0127	no	10.113	no	10.5624	no	11.5196	no	12.3557	no	0
Gh_A06G0458	A06	8332205	8332555	6880001	8720000	-	-	-	2.10298	3.29655	-0.469521	0.000965437	no	1.99634	3.73378	no	3.33392	no	2.06489	no	2.43812	no	2.47974	no	0	3.34572	no	3.59109	no	2.55967	no	2.88735	no	2.40094	no	0	2.54335	no	3.56435	no	2.68318	no	2.86227	no	2.3129	no	0
Gh_A06G0459	A06	8337507	8340992	6880001	8720000	AT5G11430	SPOC domain / Transcription elongation factor S-II protein	-	10.0468	10.4353	-0.0498635	0.345165	no	6.90959	6.79543	no	6.16103	no	5.96133	no	6.72288	no	6.52725	no	0	6.53171	no	7.52711	no	6.29483	no	6.81688	no	5.91915	no	0	6.05433	no	7.22889	no	5.96943	no	6.47758	no	5.8032	no	0
Gh_A06G0460	A06	8347394	8347615	6880001	8720000	-	-	-	0.173727	0.355867	-0.208119	0.285237	no	1.03049	0.534274	no	1.05522	no	0.788998	no	0.900147	no	0.958242	no	0	1.55276	no	1.17157	no	0.248027	no	1.55911	no	0.69052	no	0	5.84175	no	0.542235	no	0.726226	no	1.26591	no	1.33347	no	0
Gh_A06G0462	A06	8373417	8379287	6880001	8720000	AT5G35430	Tetratricopeptide repeat (TPR)-like superfamily protein	-	4.38907	4.44844	-0.0158067	0.73336	no	4.13328	4.481	no	4.23722	no	4.39873	no	4.39309	no	4.59081	no	0	3.97086	no	3.87182	no	4.75503	no	4.36088	no	4.4358	no	0	4.19261	no	4.8974	no	4.03567	no	4.22914	no	3.96645	no	0
Gh_A06G0463	A06	8456516	8457328	6880001	8720000	-	-	-	3.95187	3.85693	0.0279295	0.816966	no	51.3266	39.8751	no	36.0447	no	41.4769	no	50.0228	no	49.0266	no	0	43.1953	no	50.7972	no	45.4501	no	46.816	no	43.6488	no	0	42.7699	no	43.9151	no	42.2912	no	47.49	no	52.3846	no	0
Gh_A06G0464	A06	8465075	8467111	6880001	8720000	AT3G42170	BED zinc finger ;hAT family dimerisation domain	-	6.46305	7.41615	-0.173394	0.148124	no	5.28541	4.08179	no	4.43472	no	5.20772	no	6.1867	no	5.66067	no	0	4.85503	no	5.1051	no	5.78874	no	5.40057	no	5.81478	no	0	5.27221	no	5.85173	no	5.80894	no	6.28798	no	5.58335	no	0
Gh_A06G0465	A06	8471265	8472179	6880001	8720000	AT3G42170	BED zinc finger ;hAT family dimerisation domain	-	6.25741	7.82709	-0.282483	0.0906783	no	5.75326	4.4207	no	4.78169	no	5.79846	no	5.6479	no	5.99386	no	0	5.09429	no	5.15004	no	4.64482	no	6.01665	no	5.9568	no	0	4.78172	no	5.92376	no	6.05028	no	6.00296	no	5.9096	no	0
Gh_A06G0466	A06	8662619	8673131	6880001	8720000	AT5G52580	RabGAP/TBC domain-containing protein	-	14.9834	11.6468	0.3378	1.59728e-05	no	24.1213	19.1534	no	21.7349	no	20.9345	no	24.0306	no	22.8276	no	0	19.3673	no	20.8229	no	22.1346	no	23.1474	no	22.0184	no	0	26.1665	no	23.1851	no	24.7131	no	23.4494	no	23.1412	no	0
Gh_A06G0838	A06	31677185	31677964	31600001	32480000	AT5G11590	Integrase-type DNA-binding superfamily protein	TINY2	5.06623	4.76277	0.0740377	0.923879	no	1.653	3.58687	no	1.79058	no	2.43688	no	1.71717	no	3.00436	no	0	1.78246	no	1.64602	no	2.82712	no	1.76551	no	2.82797	no	0	1.28301	no	0.774179	no	3.11631	no	1.89367	no	5.1865	no	0
Gh_A06G0839	A06	31685830	31690403	31600001	32480000	AT5G11600	-	-	1.6472	1.18987	0.273621	0.157959	no	8.26361	9.88875	no	8.81624	no	9.22821	no	7.80083	no	9.8989	no	0	8.74926	no	10.8529	no	9.9157	no	9.46655	no	9.78381	no	0	10.2334	no	8.37091	no	9.18612	no	9.66061	no	11.1081	no	0
Gh_A06G0840	A06	31750789	31753436	31600001	32480000	AT4G32790	Exostosin family protein	-	3.80322	3.44134	0.113007	0.119605	no	4.72794	6.38302	no	6.22929	no	4.49038	no	5.24733	no	6.1141	no	0	5.84275	no	4.51414	no	6.31515	no	6.16314	no	6.20557	no	0	6.52783	no	5.96622	no	5.574	no	6.09977	no	4.64668	no	0
Gh_A06G0841	A06	31763526	31763723	31600001	32480000	-	-	-	11.0737	9.22905	0.239193	0.0499882	no	27.7398	25.8859	no	20.5316	no	17.5363	no	22.8107	no	21.0249	no	0	28.017	no	27.9014	no	18.5571	no	17.8276	no	17.8799	no	0	32.4133	no	26.2695	no	17.6927	no	18.8889	no	15.1259	no	0
Gh_A06G0842	A06	31779374	31781073	31600001	32480000	AT3G46210	Ribosomal protein S5 domain 2-like superfamily protein	-	0.736	1.51536	-0.534998	0.000128114	no	1.43123	3.48071	no	3.38827	no	1.99071	no	2.17515	no	2.06643	no	0	1.60016	no	2.24123	no	1.92079	no	2.54026	no	1.96482	no	0	1.52018	no	2.49844	no	2.54885	no	1.67418	no	1.75417	no	0
Gh_A06G0844	A06	31818082	31819452	31600001	32480000	AT1G49450	Transducin/WD40 repeat-like superfamily protein	-	0.204354	0.0347526	0.218974	0.0251071	no	0	0	no	0	no	0	no	0	no	0.0569003	no	0	0	no	0	no	0	no	0	no	0.0139784	no	0	0	no	0	no	0	no	0	no	0.0408152	no	0
Gh_A06G0845	A06	31880191	31881036	31600001	32480000	AT2G25810	tonoplast intrinsic protein 4;1	TIP4;1	5.06895	3.06874	0.576863	0.0260116	no	11.3446	6.51351	no	6.8512	no	10.7591	no	11.5886	no	9.10296	no	0	9.03292	no	6.45949	no	11.8139	no	6.60344	no	7.08901	no	0	8.00125	no	10.2728	no	9.71001	no	15.7873	no	13.0561	no	0
Gh_A06G0846	A06	31893814	31894206	31600001	32480000	-	-	-	1.43012	1.28907	0.0862698	0.889926	no	4.91437	5.29951	no	5.29007	no	4.97882	no	5.43469	no	5.68731	no	0	3.45377	no	2.89438	no	6.50479	no	3.43034	no	3.96705	no	0	5.855	no	6.13558	no	4.57797	no	4.41397	no	5.38665	no	0
Gh_A06G0848	A06	32072676	32078388	31600001	32480000	AT5G11560	catalytics	-	13.3387	15.5474	-0.206685	0.00135213	no	14.4867	14.8491	no	14.1798	no	12.0122	no	13.9566	no	13.6189	no	0	15.1561	no	13.4047	no	14.3011	no	13.604	no	11.5466	no	0	14.5686	no	17.3597	no	14.9812	no	14.2502	no	10.6768	no	0
[truncated: 1,430 more rows]

## Sheet: Table S5
Table S5 Genes identified in improvement selective sweeps.
															TM-1_V											TM-1_PEG											TM-1_NaCl
[truncated: 502 more rows]

## Sheet: Table S6
Table S6 GWAS signals detected in domestication and improvement selective sweeps, respectively.
[truncated: 91 more rows]

[truncated: 5 more sheets: Table S7, Table S8, Table S9, Table S10, Table S11]
